# Supplementary material for: The ancestral environment of teosinte populations shapes their root microbiome
Source: Environ Microbiome. 2024 Aug 29;19:64. doi: 10.1186/s40793-024-00606-0 (PMC11363609; doi:10.1186/s40793-024-00606-0)
Supplement: Supplementary file 2 — Supplementary Material 2 [file 40793_2024_606_MOESM2_ESM.xlsx]

## Sheet: Table S1
Table S1 The community composition and Shannon's diversity were compared between modern lines, teosintes and soil in pairwise post-hoc statistics.
	Bacterial dataset		Fungal dataset
Composition	R²	p-value	H	p-value
	0.11035	0.001	0.08247	0.001
Shannon's diversity	Mean Sq	p-value	H	p-value
	2.2854	0.5153	10.561	0.01435
Posthoc test for bacterial composition							Posthoc test for fungal composition
Comparisons	Df	SumOfSqs	R2	F	Pr(>F)		Comparisons	Df	SumOfSqs	R2	F	Pr(>F)
B73_vs_Teosintes	1	0.6764	0.0387	2.2143	0.001		B73_vs_Teosintes	1	0.384	0.0407	2.3335	0.001
B73_vs_CML312	1	0.4673	0.08283	1.5353	0.013		B73_vs_CML312	1	0.21396	0.08068	1.4042	0.021
B73_vs_Soil	1	0.6862	0.18258	2.2336	0.016		B73_vs_Soil	1	0.24583	0.12924	1.4843	0.133
Teosintes_vs_CML312	1	1.2185	0.0681	3.9463	0.001		Teosintes_vs_CML312	1	0.3609	0.03963	2.1871	0.001
Teosintes vs_Soil	1	0.7185	0.04699	2.3173	0.001		Teosintes vs_Soil	1	0.2496	0.0304	1.4734	0.036
CML312_vs_Soil	1	0.6766	0.18678	2.0671	0.028		CML312_vs_Soil	1	0.18658	0.12142	1.1056	0.26
Posthoc test for bacterial Shannon's							Posthoc test for fungal Shannon's
Comparison	Z	P.unadj	P.adj				Comparison	Z	P.unadj	P.adj
B73 - CML312	1.29634	0.194858	1				B73 - CML312	-1.07988	0.280197	0.560394
B73 - Soil	0.750817	0.452763	1				B73 - Soil	1.22742	0.219664	0.658992
CML312 - Soil	-0.01797	0.985663	0.985663				CML312 - Soil	1.85091	0.0641819	0.256728
B73 - Teosintes	1.1772	0.239116	1				B73 - Teosintes	-2.40662	0.016101	0.0805052
CML312 - Teosintes	-0.510292	0.609847	1				CML312 - Teosintes	-0.939752	0.347345	0.347345
Soil - Teosintes	-0.237706	0.812109	1				Soil - Teosintes	-2.47766	0.0132248	0.0793488

## Sheet: Table S2
Table S2 Composition and richness of teosintes were correlated against environmental variables
Bacterial Shan. Div. against env. var.							Fungal Shan. Div. against env. var.
Parameter	RS	P-value					Parameter	RS	P-value
PCNM1	0.415831	0.00365					No crrelations
Bacterial composition against env. var.							Fungal composition against env. var.
Parameter	Df	SumOfSqs	R2	F-value	P-value		Parameter	Df	SumOfSqs	R2	F-value	P-value
Altitude	1	0.6156	0.04473	2.1072	0.003		Altitude	1	0.3009	0.03913	1.8325	0.002

## Sheet: Table S3
Table S3 Families were correlated against ancestral altitude using Spearman's rank correlation coefficients.
Bacterial families correlations with ancestral altitude					Fungal families correlations with ancestral altitude
Family	RS	P-value	Adj. P-value		Family	RS	P-value	Adj. P-value
Erwiniaceae	-0.333966	0.0217783	0.157755		Glomeraceae	-0.352779	0.0150088	0.315186
Caulobacteraceae	0.333777	0.0218579	0.157755		Mortierellaceae	-0.28986	0.0481178	0.332601
Rubritaleaceae	-0.332182	0.0225364	0.157755		Lentitheciaceae	-0.246878	0.094395	0.332601
Comamonadaceae	0.309053	0.034536	0.176541		Leptosphaeriaceae	-0.209071	0.158432	0.415885
Xanthomonadaceae	0.292245	0.0462247	0.176541		Bulleribasidiaceae	-0.164888	0.268043	0.608122
Dongiaceae	0.287036	0.0504403	0.176541		Sporormiaceae	-0.14749	0.322498	0.608122
Devosiaceae	-0.239323	0.105194	0.315582		Nectriaceae	-0.119565	0.422196	0.633295
Opitutaceae	0.219692	0.13787	0.361909		Orbiliaceae	-0.109971	0.461818	0.646545
BIrii41	0.194705	0.189695	0.442622		Rhynchogastremataceae	-0.080599	0.590192	0.729061
NA	0.155732	0.295888	0.621364		unidentified	-0.045444	0.761038	0.849582
Rhizobiaceae	0.125499	0.400606	0.764794		Olpidiaceae	-0.0424695	0.776837	0.849582
Chitinophagaceae	0.0996762	0.503819	0.86114		Rhizophlyctidaceae	-0.00958334	0.949024	0.949024
Enterobacteriaceae	0.08899	0.551951	0.86114		Chaetomiaceae	0.0361975	0.809125	0.849582
Microscillaceae	0.0752839	0.615009	0.86114		Sordariaceae	0.0884045	0.554581	0.727888
Sphingomonadaceae	-0.0750462	0.6151	0.86114		Ascobolaceae	0.125463	0.399535	0.633295
Flavobacteriaceae	0.0563361	0.706828	0.905468		Phaeosphaeriaceae	0.139801	0.347498	0.608122
Unknown_Family	0.051104	0.732998	0.905468		Psathyrellaceae	0.157031	0.290828	0.608122
Pseudomonadaceae	0.0387187	0.796105	0.921286		Didymellaceae	0.218548	0.139719	0.415885
Blastocatellaceae	-0.030093	0.840857	0.921286		Ceratobasidiaceae	0.246415	0.0950289	0.332601
Sphingobacteriaceae	-0.0179512	0.904671	0.921286		Pleosporaceae	0.247803	0.093137	0.332601
Acholeplasmataceae	-0.0148116	0.921286	0.921286		Diatrypaceae	0.270663	0.065751	0.332601

## Sheet: Table S4
Table S4 Individual ASVs were correlated with ancestral altitude using Spearman's rank correlation co-efficients. Red indicates significant a P(adjusted), while green indicates significance and P(unadjusted) only.
Bacterial ASVs correlated against ancestral altitude												Fungal ASVs correlated against ancestral altitude
Taxa	RS	P-value	Adj. P-value	Kingdom	Phylum	Class	Order	Family	Genus	Species		Taxa	RS	P-value	Adj. P-value	Kingdom	Phylum	Class	Order	Family	Genus	Species
SeqVar81	0.545968	7.2e-05	0.0100859	Bacteria	Bacteroidota	Bacteroidia	Chitinophagales	Chitinophagaceae	Chitinophaga	ginsengisoli		OTU_645	0.483421	0.000577075	0.0727446	Fungi	Basidiomycota	Agaricomycetes	Agaricales	Psathyrellaceae	Psathyrella	Psathyrella_sp
SeqVar27	-0.414107	0.00381	0.113788	Bacteria	Proteobacteria	Gammaproteobacteria	Steroidobacterales	Steroidobacteraceae	Steroidobacter	NA		OTU_364	-0.456846	0.00124665	0.0727446	Fungi	Ascomycota	Dothideomycetes	Pleosporales	Didymellaceae	Remotididymella	Remotididymella_bauhiniae
SeqVar70	0.394552	0.00606	0.113788	Bacteria	Bacteroidota	Bacteroidia	Chitinophagales	Chitinophagaceae	Chitinophaga	NA		OTU_328	0.454475	0.0013314	0.0727446	Fungi	Ascomycota	Dothideomycetes	Pleosporales	Pleosporaceae	Exserohilum	Exserohilum_turcicum
SeqVar95	-0.403006	0.00497	0.113788	Bacteria	Proteobacteria	Gammaproteobacteria	Burkholderiales	Alcaligenaceae	Parapusillimonas	NA		OTU_75	0.444045	0.00176835	0.0727446	Fungi	Ascomycota	Sordariomycetes	Hypocreales	Nectriaceae	Fusarium	Fusarium_oxysporum
SeqVar106	0.443598	0.00179	0.113788	Bacteria	Fibrobacterota	Fibrobacteria	Fibrobacterales	Fibrobacteraceae	possible_genus_04	NA		OTU_505	0.443442	0.0017971	0.0727446	Fungi	Basidiomycota	Agaricomycetes	Cantharellales	Ceratobasidiaceae	unidentified	Ceratobasidiaceae_sp
SeqVar115	0.431138	0.00248	0.113788	Bacteria	Bacteroidota	Bacteroidia	Cytophagales	Microscillaceae	NA	NA		OTU_44	0.440904	0.00192276	0.0727446	Fungi	Ascomycota	Sordariomycetes	Sordariales	unidentified	unidentified	Sordariales_sp
SeqVar118	0.391506	0.0065	0.113788	Bacteria	Bacteroidota	Bacteroidia	Flavobacteriales	Flavobacteriaceae	Flavobacterium	NA		OTU_152	0.432475	0.00239802	0.0777644	Fungi	Ascomycota	Sordariomycetes	Xylariales	Xylariales_fam_Incertae_sedis	Neoidriella	Neoidriella_sp
SeqVar142	0.398021	0.00559	0.113788	Bacteria	Bacteroidota	Bacteroidia	Chitinophagales	Chitinophagaceae	Flavitalea	NA		OTU_53	0.415689	0.00366261	0.102908	Fungi	Ascomycota	Sordariomycetes	Sordariales	Chaetomiaceae	unidentified	Chaetomiaceae_sp
SeqVar5	-0.321177	0.0277	0.194019	Bacteria	Proteobacteria	Gammaproteobacteria	Enterobacterales	Erwiniaceae	Pantoea	ananatis		OTU_360	0.411273	0.00408005	0.102908	Fungi	Ascomycota	Dothideomycetes	Pleosporales	Didymellaceae	Phoma	Phoma_sp
SeqVar11	0.337493	0.0203	0.194019	Bacteria	Proteobacteria	Alphaproteobacteria	Rhizobiales	Rhizobiaceae	Allorhizobium-Neorhizobium-Pararhizobium-Rhizobium	NA		OTU_16	0.403166	0.00495592	0.112499	Fungi	Ascomycota	Sordariomycetes	Sordariales	Lasiosphaeriaceae	Immersiella	Immersiella_sp
SeqVar18	-0.334751	0.0215	0.194019	Bacteria	Proteobacteria	Gammaproteobacteria	Enterobacterales	Erwiniaceae	Pantoea	NA		OTU_524	-0.398898	0.00547994	0.113086	Fungi	Mortierellomycota	Mortierellomycetes	Mortierellales	Mortierellaceae	Mortierella	Mortierella_sp
SeqVar28	-0.323206	0.0267	0.194019	Bacteria	Bacteroidota	Bacteroidia	Chitinophagales	Chitinophagaceae	NA	NA		OTU_263	-0.386461	0.0072915	0.137931	Fungi	Ascomycota	Dothideomycetes	Pleosporales	Lentitheciaceae	Poaceascoma	Poaceascoma_lochii
SeqVar44	-0.327458	0.0247	0.194019	Bacteria	Verrucomicrobiota	Verrucomicrobiae	Verrucomicrobiales	Rubritaleaceae	Luteolibacter	NA		OTU_265	-0.360948	0.0126826	0.221457	Fungi	Ascomycota	Dothideomycetes	Pleosporales	Sporormiaceae	unidentified	Sporormiaceae_sp
SeqVar52	0.342189	0.0186	0.194019	Bacteria	Proteobacteria	Gammaproteobacteria	Burkholderiales	Comamonadaceae	NA	NA		OTU_67	-0.350609	0.0156843	0.235104	Fungi	Ascomycota	Sordariomycetes	Hypocreales	Nectriaceae	Fusarium	Fusarium_oxysporum
SeqVar54	0.330556	0.0232	0.194019	Bacteria	Proteobacteria	Gammaproteobacteria	Burkholderiales	Comamonadaceae	Rhizobacter	NA		OTU_314	0.349284	0.0161096	0.235104	Fungi	Ascomycota	Dothideomycetes	Pleosporales	Phaeosphaeriaceae	unidentified	Phaeosphaeriaceae_sp
SeqVar72	-0.332837	0.0223	0.194019	Bacteria	Bacteroidota	Bacteroidia	Chitinophagales	Chitinophagaceae	Parafilimonas	NA		OTU_368	0.347879	0.0165712	0.235104	Fungi	Ascomycota	Dothideomycetes	Pleosporales	Didymellaceae	Epicoccum	Epicoccum_sp
SeqVar77	0.360506	0.0128	0.194019	Bacteria	Bacteroidota	Bacteroidia	Cytophagales	Microscillaceae	Ohtaekwangia	NA		OTU_372	0.330365	0.0237937	0.317716	Fungi	Ascomycota	Dothideomycetes	Pleosporales	Pleosporaceae	Bipolaris	Bipolaris_sorokiniana
SeqVar84	0.323286	0.0267	0.194019	Bacteria	Bacteroidota	Bacteroidia	Chitinophagales	Chitinophagaceae	Niastella	NA		OTU_583	-0.321846	0.0273757	0.327819	Fungi	Ascomycota	Pezizomycetes	Pezizales	Ascodesmidaceae	Cephaliophora	Cephaliophora_sp
SeqVar91	-0.327193	0.0248	0.194019	Bacteria	Proteobacteria	Gammaproteobacteria	Xanthomonadales	Rhodanobacteraceae	Dyella	NA		OTU_282	0.321722	0.0274386	0.327819	Fungi	unidentified	unidentified	unidentified	unidentified	unidentified	Fungi_sp
SeqVar151	-0.335498	0.0211	0.194019	Bacteria	Acidobacteriota	Blastocatellia	Blastocatellales	Blastocatellaceae	NA	NA		OTU_531	-0.311083	0.0333062	0.364704	Fungi	Mortierellomycota	Mortierellomycetes	Mortierellales	Mortierellaceae	Linnemannia	Linnemannia_amoeboidea
SeqVar21	0.314544	0.0313	0.199138	Bacteria	Proteobacteria	Gammaproteobacteria	Gammaproteobacteria_Incertae_Sedis	Unknown_Family	Acidibacter	NA		OTU_532	0.310361	0.0337391	0.364704	Fungi	unidentified	unidentified	unidentified	unidentified	unidentified	Fungi_sp
SeqVar76	-0.316303	0.0303	0.199138	Bacteria	Proteobacteria	Gammaproteobacteria	Gammaproteobacteria_Incertae_Sedis	Unknown_Family	Acidibacter	NA		OTU_124	-0.303133	0.0383376	0.395574	Fungi	Ascomycota	Orbiliomycetes	Orbiliales	Orbiliaceae	Arthrobotrys	Arthrobotrys_sp
SeqVar34	0.3112	0.0332	0.202309	Bacteria	Actinobacteriota	Actinobacteria	Pseudonocardiales	Pseudonocardiaceae	Lechevalieria	NA		OTU_313	0.292932	0.0456911	0.450952	Fungi	Ascomycota	Dothideomycetes	Pleosporales	Phaeosphaeriaceae	unidentified	Phaeosphaeriaceae_sp
SeqVar15	0.305838	0.0366	0.203658	Bacteria	Proteobacteria	Alphaproteobacteria	Sphingomonadales	Sphingomonadaceae	Sphingomonas	mucosissima		OTU_6	0.284732	0.0524016	0.468973	Fungi	Ascomycota	Dothideomycetes	Pleosporales	Lentitheciaceae	Poaceascoma	Poaceascoma_sp
SeqVar24	-0.302173	0.039	0.203658	Bacteria	Proteobacteria	Alphaproteobacteria	Sphingomonadales	Sphingomonadaceae	Sphingomonas	NA		OTU_216	0.283769	0.0532386	0.468973	Fungi	Ascomycota	Pezizomycetes	Pezizales	Pezizaceae	Peziza	Peziza_sp
SeqVar88	0.300484	0.0401	0.203658	Bacteria	Proteobacteria	Gammaproteobacteria	Burkholderiales	Comamonadaceae	NA	NA		OTU_728	0.278973	0.0575729	0.468973	Fungi	Mortierellomycota	Mortierellomycetes	Mortierellales	unidentified	unidentified	Mortierellales_sp
SeqVar98	-0.304264	0.0376	0.203658	Bacteria	Proteobacteria	Alphaproteobacteria	Rhizobiales	Devosiaceae	Devosia	NA		OTU_535	0.278437	0.0580746	0.468973	Fungi	Mortierellomycota	Mortierellomycetes	Mortierellales	unidentified	unidentified	Mortierellales_sp
SeqVar119	-0.299648	0.0407	0.203658	Bacteria	Proteobacteria	Gammaproteobacteria	Enterobacterales	Erwiniaceae	Pantoea	ananatis		OTU_200	0.272874	0.0634895	0.468973	Fungi	Ascomycota	Dothideomycetes	unidentified	unidentified	unidentified	Dothideomycetes_sp
SeqVar101	-0.292998	0.0456	0.22033	Bacteria	Bacteroidota	Bacteroidia	Cytophagales	Microscillaceae	Chryseolinea	NA		OTU_533	-0.272837	0.0635273	0.468973	Fungi	Mortierellomycota	Mortierellomycetes	Mortierellales	Mortierellaceae	Mortierella	Mortierella_sp
SeqVar121	0.288798	0.049	0.228577	Bacteria	Bacteroidota	Bacteroidia	Flavobacteriales	Crocinitomicaceae	Fluviicola	NA		OTU_233	-0.271196	0.0651995	0.468973	Fungi	Ascomycota	Sordariomycetes	Sordariales	Chaetomiaceae	Chaetomium	Chaetomium_sp
SeqVar215	0.285155	0.052	0.235004	Bacteria	Myxococcota	Polyangia	Polyangiales	BIrii41	NA	NA		OTU_680	-0.270617	0.0657984	0.468973	Fungi	Ascomycota	unidentified	unidentified	unidentified	unidentified	Ascomycota_sp
SeqVar12	0.277989	0.0585	0.249224	Bacteria	Proteobacteria	Alphaproteobacteria	Sphingomonadales	Sphingomonadaceae	Sphingomonas	NA		OTU_707	-0.270316	0.0661108	0.468973	Fungi	Glomeromycota	Glomeromycetes	Glomerales	Glomeraceae	Funneliformis	Funneliformis_mosseae
SeqVar55	-0.277726	0.0587	0.249224	Bacteria	Proteobacteria	Alphaproteobacteria	Sphingomonadales	Sphingomonadaceae	Sphingomonas	NA		OTU_264	-0.261959	0.0752809	0.505857	Fungi	Ascomycota	Pezizomycetes	Pezizales	Pyronemataceae	unidentified	Pyronemataceae_sp
SeqVar259	-0.271347	0.065	0.26783	Bacteria	Bacteroidota	Bacteroidia	Chitinophagales	Chitinophagaceae	NA	NA		OTU_465	0.261539	0.0757672	0.505857	Fungi	Ascomycota	Pezizomycetes	Pezizales	Ascobolaceae	Ascobolus	Ascobolus_sp
SeqVar2	-0.266285	0.0704	0.272217	Bacteria	Proteobacteria	Alphaproteobacteria	Sphingomonadales	Sphingomonadaceae	Sphingobium	NA		OTU_579	0.256534	0.0817519	0.53022	Fungi	Chytridiomycota	Rhizophlyctidomycetes	Rhizophlyctidales	Rhizophlyctidaceae	Rhizophlyctis	Rhizophlyctis_rosea
SeqVar149	-0.264903	0.0719	0.272217	Bacteria	Bacteroidota	Bacteroidia	Cytophagales	Microscillaceae	Ohtaekwangia	NA		OTU_168	-0.252335	0.0870526	0.548915	Fungi	Ascomycota	Dothideomycetes	Pleosporales	Phaeosphaeriaceae	unidentified	Phaeosphaeriaceae_sp
SeqVar214	0.265948	0.0708	0.272217	Bacteria	Proteobacteria	Alphaproteobacteria	Caulobacterales	Caulobacteraceae	Asticcacaulis	NA		OTU_708	-0.245314	0.0965115	0.551845	Fungi	Glomeromycota	Glomeromycetes	Glomerales	Glomeraceae	Funneliformis	Funneliformis_mosseae
SeqVar93	-0.257454	0.0806	0.297039	Bacteria	Proteobacteria	Gammaproteobacteria	Burkholderiales	Comamonadaceae	NA	NA		OTU_421	-0.244077	0.0982578	0.551845	Fungi	Ascomycota	Sordariomycetes	Sordariales	Chaetomiaceae	Trichocladium	Trichocladium_pyriforme
SeqVar117	-0.25536	0.0832	0.298695	Bacteria	Actinobacteriota	Actinobacteria	Streptomycetales	Streptomycetaceae	Streptomyces	NA		OTU_172	0.242638	0.100319	0.551845	Fungi	Chytridiomycota	Spizellomycetes	Spizellomycetales	unidentified	unidentified	Spizellomycetales_sp
SeqVar65	0.249196	0.0912	0.311374	Bacteria	Bacteroidota	Bacteroidia	Cytophagales	Microscillaceae	Ohtaekwangia	NA		OTU_581	-0.2418	0.101535	0.551845	Fungi	Basidiomycota	Tremellomycetes	Tremellales	Rhynchogastremataceae	Papiliotrema	Papiliotrema_rajasthanensis
SeqVar92	0.250857	0.089	0.311374	Bacteria	Bacteroidota	Bacteroidia	Chitinophagales	Chitinophagaceae	Chitinophaga	NA		OTU_318	0.240687	0.103167	0.551845	Fungi	Ascomycota	Dothideomycetes	Pleosporales	unidentified	unidentified	Pleosporales_sp
SeqVar64	0.245488	0.0963	0.320895	Bacteria	Proteobacteria	Gammaproteobacteria	Burkholderiales	Comamonadaceae	Mitsuaria	chitosanitabida		OTU_624	0.2384	0.106584	0.551845	Fungi	Basidiomycota	Agaricomycetes	Agaricales	Psathyrellaceae	Parasola	Parasola_lilatincta
SeqVar8	0.23612	0.11	0.350241	Bacteria	Bacteroidota	Bacteroidia	Chitinophagales	Chitinophagaceae	Lacibacter	NA		OTU_217	0.237834	0.107443	0.551845	Fungi	Ascomycota	Pezizomycetes	Pezizales	Pezizaceae	unidentified	Pezizaceae_sp
SeqVar63	-0.23727	0.108	0.350241	Bacteria	Bacteroidota	Bacteroidia	Chitinophagales	Chitinophagaceae	Chitinophaga	rupis		OTU_476	-0.234068	0.113293	0.551845	Fungi	Basidiomycota	Tremellomycetes	Tremellales	Bulleribasidiaceae	Hannaella	Hannaella_sinensis
SeqVar37	-0.224327	0.13	0.403034	Bacteria	Bacteroidota	Bacteroidia	Cytophagales	Microscillaceae	NA	NA		OTU_94	0.234033	0.113348	0.551845	Fungi	Ascomycota	Leotiomycetes	Thelebolales	Pseudeurotiaceae	unidentified	Pseudeurotiaceae_sp
SeqVar32	-0.220085	0.137	0.408529	Bacteria	Proteobacteria	Alphaproteobacteria	Rhizobiales	Rhizobiaceae	Allorhizobium-Neorhizobium-Pararhizobium-Rhizobium	NA		OTU_17	-0.230612	0.118872	0.551845	Fungi	Ascomycota	Sordariomycetes	Sordariales	unidentified	unidentified	Sordariales_sp
SeqVar184	0.221344	0.135	0.408529	Bacteria	Bacteroidota	Bacteroidia	Chitinophagales	Chitinophagaceae	Taibaiella	NA		OTU_154	0.230267	0.119439	0.551845	Fungi	Ascomycota	Sordariomycetes	Xylariales	Amphisphaeriaceae	Microdochium	Microdochium_colombiense
SeqVar71	0.215618	0.146	0.424396	Bacteria	Proteobacteria	Gammaproteobacteria	Pseudomonadales	Pseudomonadaceae	Pseudomonas	NA		OTU_751	0.22824	0.12282	0.551845	Fungi	Mucoromycota	Mucoromycetes	Mucorales	Rhizopodaceae	Rhizopus	Rhizopus_arrhizus
SeqVar10	0.20604	0.165	0.425069	Bacteria	Proteobacteria	Alphaproteobacteria	Sphingomonadales	Sphingomonadaceae	Sphingobium	NA		OTU_311	-0.227565	0.12396	0.551845	Fungi	Ascomycota	Dothideomycetes	Pleosporales	Phaeosphaeriaceae	Ophiosphaerella	Ophiosphaerella_sp
SeqVar20	0.210685	0.155	0.425069	Bacteria	Proteobacteria	Alphaproteobacteria	Dongiales	Dongiaceae	Dongia	NA		OTU_189	0.227127	0.124706	0.551845	Fungi	Ascomycota	Dothideomycetes	Pleosporales	Sporormiaceae	Preussia	Preussia_sp
SeqVar43	-0.20678	0.163	0.425069	Bacteria	Myxococcota	Polyangia	Polyangiales	BIrii41	NA	NA		OTU_294	0.226745	0.125358	0.551845	Fungi	Glomeromycota	Glomeromycetes	Diversisporales	Diversisporales_fam_Incertae_sedis	Entrophospora	Entrophospora_infrequens
SeqVar46	0.208322	0.16	0.425069	Bacteria	Bacteroidota	Bacteroidia	Chitinophagales	Chitinophagaceae	Niastella	NA		OTU_112	0.22613	0.126414	0.551845	Fungi	Ascomycota	Leotiomycetes	unidentified	unidentified	unidentified	Leotiomycetes_sp
SeqVar49	0.203071	0.171	0.425069	Bacteria	Proteobacteria	Alphaproteobacteria	Caulobacterales	Caulobacteraceae	Asticcacaulis	NA		OTU_656	-0.222422	0.132921	0.566199	Fungi	Basidiomycota	Agaricomycetes	Agaricales	Omphalotaceae	Marasmiellus	Marasmiellus_sp
SeqVar96	-0.207769	0.161	0.425069	Bacteria	Verrucomicrobiota	Verrucomicrobiae	Verrucomicrobiales	Rubritaleaceae	Luteolibacter	NA		OTU_109	0.218085	0.140575	0.566199	Fungi	unidentified	unidentified	unidentified	unidentified	unidentified	Fungi_sp
SeqVar110	0.202115	0.173	0.425069	Bacteria	Proteobacteria	Alphaproteobacteria	Dongiales	Dongiaceae	Dongia	NA		OTU_729	0.216925	0.143024	0.566199	Fungi	Basidiomycota	Agaricomycetes	unidentified	unidentified	unidentified	Agaricomycetes_sp
SeqVar159	0.203198	0.171	0.425069	Bacteria	Bacteroidota	Bacteroidia	Chitinophagales	Chitinophagaceae	Chitinophaga	NA		OTU_309	-0.216092	0.144604	0.566199	Fungi	Ascomycota	Dothideomycetes	Pleosporales	Leptosphaeriaceae	Sphaerellopsis	Sphaerellopsis_paraphysata
SeqVar311	-0.202754	0.172	0.425069	Bacteria	Proteobacteria	Alphaproteobacteria	Sphingomonadales	Sphingomonadaceae	Sphingomonas	NA		OTU_83	0.215305	0.146108	0.566199	Fungi	Ascomycota	Sordariomycetes	Xylariales	Diatrypaceae	Monosporascus	Monosporascus_sp
SeqVar89	0.198889	0.18	0.427521	Bacteria	Proteobacteria	Gammaproteobacteria	Burkholderiales	Oxalobacteraceae	Pseudoduganella	eburnea		OTU_468	-0.21413	0.148374	0.566199	Fungi	Ascomycota	Pezizomycetes	Pezizales	Ascobolaceae	Ascobolus	Ascobolus_denudatus
SeqVar162	0.199784	0.178	0.427521	Bacteria	Acidobacteriota	Blastocatellia	Blastocatellales	Blastocatellaceae	Stenotrophobacter	NA		OTU_59	0.213972	0.148682	0.566199	Fungi	Ascomycota	Eurotiomycetes	Eurotiales	Trichocomaceae	Sagenomella	Sagenomella_oligospora
SeqVar90	0.191785	0.197	0.442205	Bacteria	Proteobacteria	Gammaproteobacteria	Xanthomonadales	Xanthomonadaceae	Lysobacter	terricola		OTU_631	-0.213472	0.149656	0.566199	Fungi	Chytridiomycota	Spizellomycetes	Spizellomycetales	unidentified	unidentified	Spizellomycetales_sp
SeqVar122	-0.194059	0.191	0.442205	Bacteria	Proteobacteria	Alphaproteobacteria	Sphingomonadales	Sphingomonadaceae	Sphingomonas	NA		OTU_324	0.21213	0.152294	0.566733	Fungi	Ascomycota	Dothideomycetes	Pleosporales	Phaeosphaeriaceae	Ophiosphaerella	Ophiosphaerella_sp
SeqVar161	-0.190764	0.199	0.442205	Bacteria	Proteobacteria	Gammaproteobacteria	Burkholderiales	Comamonadaceae	Mitsuaria	NA		OTU_650	-0.209758	0.157039	0.568188	Fungi	Basidiomycota	Agaricomycetes	Agaricales	Bolbitiaceae	Conocybe	Conocybe_sp
SeqVar163	-0.191433	0.197	0.442205	Bacteria	Bacteroidota	Bacteroidia	Chitinophagales	Chitinophagaceae	NA	NA		OTU_23	-0.207901	0.160828	0.568188	Fungi	Ascomycota	Sordariomycetes	Sordariales	unidentified	unidentified	Sordariales_sp
SeqVar67	-0.181088	0.223	0.488179	Bacteria	Proteobacteria	Alphaproteobacteria	Rhizobiales	Xanthobacteraceae	Bradyrhizobium	NA		OTU_163	-0.207585	0.161479	0.568188	Fungi	Ascomycota	Dothideomycetes	Pleosporales	Phaeosphaeriaceae	unidentified	Phaeosphaeriaceae_sp
SeqVar17	0.178498	0.23	0.495253	Bacteria	Bacteroidota	Bacteroidia	Chitinophagales	Chitinophagaceae	Flavisolibacter	NA		OTU_355	-0.206997	0.162697	0.568188	Fungi	Ascomycota	Dothideomycetes	Pleosporales	Phaeosphaeriaceae	Ophiosphaerella	Ophiosphaerella_herpotricha
SeqVar30	0.17587	0.237	0.495253	Bacteria	Bacteroidota	Bacteroidia	Cytophagales	Microscillaceae	NA	NA		OTU_248	0.20579	0.165216	0.568242	Fungi	Ascomycota	Saccharomycetes	Saccharomycetales	unidentified	unidentified	Saccharomycetales_sp
SeqVar113	-0.176937	0.234	0.495253	Bacteria	Proteobacteria	Alphaproteobacteria	Rhizobiales	Beijerinckiaceae	Microvirga	NA		OTU_11	-0.202799	0.171582	0.581332	Fungi	Ascomycota	Orbiliomycetes	Orbiliales	Orbiliaceae	Orbilia	Orbilia_sp
SeqVar14	0.173551	0.243	0.501019	Bacteria	Proteobacteria	Alphaproteobacteria	Sphingomonadales	Sphingomonadaceae	Altererythrobacter	NA		OTU_603	-0.19779	0.182638	0.605855	Fungi	Basidiomycota	Agaricomycetes	Agaricales	Crepidotaceae	Crepidotus	Crepidotus_iqbalii
SeqVar47	0.157604	0.29	0.580097	Bacteria	Bacteroidota	Bacteroidia	Cytophagales	Microscillaceae	NA	NA		OTU_674	-0.197044	0.184328	0.605855	Fungi	Ascomycota	Dothideomycetes	Pleosporales	Dictyosporiaceae	Pseudocoleophoma	Pseudocoleophoma_sp
SeqVar176	-0.158682	0.287	0.580097	Bacteria	Proteobacteria	Gammaproteobacteria	Burkholderiales	Comamonadaceae	Pelomonas	saccharophila		OTU_1	-0.195949	0.186828	0.605855	Fungi	Ascomycota	Dothideomycetes	Pleosporales	Lentitheciaceae	Poaceascoma	Poaceascoma_sp
SeqVar100	-0.154293	0.3	0.584167	Bacteria	Proteobacteria	Alphaproteobacteria	Rhizobiales	Devosiaceae	Devosia	NA		OTU_187	0.19438	0.189878	0.607075	Fungi	unidentified	unidentified	unidentified	unidentified	unidentified	Fungi_sp
SeqVar146	0.154938	0.298	0.584167	Bacteria	Bacteroidota	Bacteroidia	Chitinophagales	Chitinophagaceae	Chitinophaga	NA		OTU_306	-0.190461	0.199721	0.615325	Fungi	Ascomycota	Dothideomycetes	Pleosporales	Cucurbitariaceae	Pyrenochaeta	Pyrenochaeta_sp
SeqVar31	0.142883	0.338	0.617557	Bacteria	Acidobacteriota	Blastocatellia	Blastocatellales	Blastocatellaceae	NA	NA		OTU_647	-0.190212	0.200319	0.615325	Fungi	Basidiomycota	Agaricomycetes	Agaricales	Bolbitiaceae	Conocybe	Conocybe_sp
SeqVar33	-0.142257	0.34	0.617557	Bacteria	Proteobacteria	Gammaproteobacteria	Enterobacterales	Enterobacteriaceae	Enterobacter	NA		OTU_740	-0.189176	0.202828	0.615325	Fungi	Basidiomycota	Microbotryomycetes	Sporidiobolales	Sporidiobolaceae	Sporobolomyces	Sporobolomyces_roseus
SeqVar69	-0.144555	0.332	0.617557	Bacteria	Proteobacteria	Alphaproteobacteria	Sphingomonadales	Sphingomonadaceae	Sphingomonas	NA		OTU_39	-0.188536	0.204389	0.615325	Fungi	Ascomycota	Sordariomycetes	Sordariales	unidentified	unidentified	Sordariales_sp
SeqVar104	0.14708	0.324	0.617557	Bacteria	Proteobacteria	Alphaproteobacteria	Caulobacterales	Caulobacteraceae	Phenylobacterium	NA		OTU_36	-0.187873	0.206012	0.615325	Fungi	Ascomycota	unidentified	unidentified	unidentified	unidentified	Ascomycota_sp
SeqVar128	-0.142263	0.34	0.617557	Bacteria	Cyanobacteria	Vampirivibrionia	Vampirovibrionales	Vampirovibrionaceae	Vampirovibrio	NA		OTU_293	-0.185775	0.211214	0.615709	Fungi	Glomeromycota	Glomeromycetes	Glomerales	Glomeraceae	unidentified	Glomeraceae_sp
SeqVar132	0.139847	0.348	0.617557	Bacteria	Bacteroidota	Bacteroidia	Cytophagales	Cyclobacteriaceae	NA	NA		OTU_184	-0.185635	0.211565	0.615709	Fungi	Ascomycota	Sordariomycetes	Magnaporthales	Magnaporthaceae	Gaeumannomyces	Gaeumannomyces_graminis
SeqVar227	-0.140665	0.346	0.617557	Bacteria	Fibrobacterota	Fibrobacteria	Fibrobacterales	Fibrobacteraceae	possible_genus_04	NA		OTU_32	-0.179109	0.228351	0.656149	Fungi	Ascomycota	Sordariomycetes	Sordariales	Podosporaceae	Cladorrhinum	Cladorrhinum_sp
SeqVar39	-0.135359	0.364	0.637551	Bacteria	Proteobacteria	Alphaproteobacteria	Sphingomonadales	Sphingomonadaceae	Sphingomonas	NA		OTU_308	-0.177072	0.233773	0.663332	Fungi	Ascomycota	Dothideomycetes	Pleosporales	Leptosphaeriaceae	Sphaerellopsis	Sphaerellopsis_paraphysata
SeqVar97	-0.133374	0.371	0.642028	Bacteria	Nitrospirota	Nitrospiria	Nitrospirales	Nitrospiraceae	Nitrospira	NA		OTU_422	0.174993	0.239399	0.664187	Fungi	Mucoromycota	Mucoromycetes	Mucorales	Rhizopodaceae	Rhizopus	Rhizopus_schipperae
SeqVar58	0.130745	0.381	0.650562	Bacteria	Bacteroidota	Bacteroidia	Cytophagales	Spirosomaceae	Dyadobacter	NA		OTU_627	-0.1748	0.239926	0.664187	Fungi	Basidiomycota	Agaricomycetes	Agaricales	Psathyrellaceae	Psathyrella	Psathyrella_luteopallida
SeqVar62	0.128833	0.388	0.654636	Bacteria	Verrucomicrobiota	Verrucomicrobiae	Opitutales	Opitutaceae	Lacunisphaera	NA		OTU_91	-0.17052	0.251811	0.688689	Fungi	Ascomycota	Sordariomycetes	Xylariales	Xylariaceae	Ascotricha	Ascotricha_sp
SeqVar13	0.124605	0.404	0.657665	Bacteria	Bacteroidota	Bacteroidia	Chitinophagales	Chitinophagaceae	Terrimonas	NA		OTU_340	-0.168116	0.258656	0.697821	Fungi	Ascomycota	Dothideomycetes	Pleosporales	Pleosporaceae	Curvularia	Curvularia_lunata
SeqVar25	-0.125196	0.402	0.657665	Bacteria	Bacteroidota	Bacteroidia	Chitinophagales	Chitinophagaceae	NA	NA		OTU_224	-0.1672	0.261299	0.697821	Fungi	Ascomycota	Pezizomycetes	Pezizales	Pezizaceae	Chromelosporium	Chromelosporium_macrospermum
SeqVar133	-0.124888	0.403	0.657665	Bacteria	Proteobacteria	Gammaproteobacteria	Gammaproteobacteria_Incertae_Sedis	Unknown_Family	Acidibacter	NA		OTU_243	-0.165784	0.265415	0.700572	Fungi	unidentified	unidentified	unidentified	unidentified	unidentified	Fungi_sp
SeqVar51	0.122141	0.413	0.665284	Bacteria	Proteobacteria	Alphaproteobacteria	Rhizobiales	Rhizobiaceae	Shinella	NA		OTU_3	-0.164407	0.269462	0.70308	Fungi	Mucoromycota	Mucoromycetes	Mucorales	Mucoraceae	Mucor	Mucor_circinelloides
SeqVar26	-0.114386	0.444	0.706233	Bacteria	Bacteroidota	Bacteroidia	Cytophagales	Microscillaceae	Ohtaekwangia	NA		OTU_344	-0.162287	0.275771	0.711365	Fungi	Ascomycota	Dothideomycetes	Pleosporales	Pleosporaceae	unidentified	Pleosporaceae_sp
SeqVar53	0.108801	0.467	0.734019	Bacteria	Bacteroidota	Bacteroidia	Chitinophagales	Chitinophagaceae	Terrimonas	NA		OTU_747	-0.160454	0.281304	0.717484	Fungi	Ascomycota	Orbiliomycetes	Orbiliales	Orbiliaceae	Hyalorbilia	Hyalorbilia_fusarina
SeqVar374	-0.107343	0.473	0.735241	Bacteria	Bacteroidota	Bacteroidia	Chitinophagales	Chitinophagaceae	Flavisolibacter	NA		OTU_725	0.158103	0.288504	0.727671	Fungi	Basidiomycota	Agaricomycetes	Geastrales	unidentified	unidentified	Geastrales_sp
SeqVar102	0.102039	0.495	0.76143	Bacteria	Bacteroidota	Bacteroidia	Chitinophagales	Chitinophagaceae	Niastella	NA		OTU_247	-0.156067	0.294839	0.735478	Fungi	Ascomycota	Saccharomycetes	Saccharomycetales	Saccharomycetales_fam_Incertae_sedis	Candida	Candida_railenensis
SeqVar114	0.0991993	0.507	0.761727	Bacteria	Bacteroidota	Bacteroidia	Chitinophagales	Chitinophagaceae	Terrimonas	NA		OTU_667	-0.154518	0.299715	0.739514	Fungi	Chytridiomycota	unidentified	unidentified	unidentified	unidentified	Chytridiomycota_sp
SeqVar125	-0.100502	0.501	0.761727	Bacteria	Proteobacteria	Alphaproteobacteria	Rhizobiales	Beijerinckiaceae	Microvirga	NA		OTU_619	-0.152864	0.304982	0.74284	Fungi	Basidiomycota	Agaricomycetes	Agaricales	unidentified	unidentified	Agaricales_sp
SeqVar130	0.0981854	0.511	0.761727	Bacteria	Bacteroidota	Bacteroidia	Sphingobacteriales	Sphingobacteriaceae	Pedobacter	NA		OTU_754	-0.152046	0.307608	0.74284	Fungi	Ascomycota	Orbiliomycetes	Orbiliales	unidentified	unidentified	Orbiliales_sp
SeqVar57	-0.0967115	0.518	0.763126	Bacteria	Bacteroidota	Bacteroidia	Chitinophagales	Chitinophagaceae	Flavisolibacter	NA		OTU_37	0.150608	0.312261	0.746139	Fungi	Ascomycota	Sordariomycetes	Sordariales	unidentified	unidentified	Sordariales_sp
SeqVar41	0.0850735	0.57	0.781877	Bacteria	Bacteroidota	Bacteroidia	Cytophagales	Microscillaceae	Ohtaekwangia	NA		OTU_192	-0.149122	0.317113	0.74984	Fungi	Ascomycota	Laboulbeniomycetes	Pyxidiophorales	Pyxidiophoraceae	Pyxidiophora	Pyxidiophora_sp
SeqVar42	0.0872187	0.56	0.781877	Bacteria	Proteobacteria	Alphaproteobacteria	Sphingomonadales	Sphingomonadaceae	Sphingomonas	NA		OTU_605	-0.146733	0.325017	0.760587	Fungi	Basidiomycota	Agaricomycetes	Polyporales	Irpicaceae	unidentified	Irpicaceae_sp
SeqVar66	-0.0861267	0.565	0.781877	Bacteria	Proteobacteria	Alphaproteobacteria	Sphingomonadales	Sphingomonadaceae	Sphingomonas	NA		OTU_638	-0.143393	0.336269	0.760587	Fungi	Basidiomycota	Agaricomycetes	Agaricales	unidentified	unidentified	Agaricales_sp
SeqVar73	-0.0903905	0.546	0.781877	Bacteria	Bacteroidota	Bacteroidia	Cytophagales	Microscillaceae	Ohtaekwangia	NA		OTU_352	0.143235	0.336806	0.760587	Fungi	Ascomycota	Dothideomycetes	Pleosporales	Melanommataceae	Trematophoma	Trematophoma_sp
SeqVar178	0.0865243	0.563	0.781877	Bacteria	Proteobacteria	Gammaproteobacteria	Pseudomonadales	Pseudomonadaceae	Pseudomonas	NA		OTU_266	0.141556	0.342562	0.760587	Fungi	Ascomycota	Dothideomycetes	Pleosporales	Morosphaeriaceae	Rhizopycnis	Rhizopycnis_sp
SeqVar193	-0.0874964	0.559	0.781877	Bacteria	Bacteroidota	Bacteroidia	Flavobacteriales	Flavobacteriaceae	Flavobacterium	NA		OTU_588	-0.141507	0.342731	0.760587	Fungi	Chytridiomycota	Rhizophlyctidomycetes	Rhizophlyctidales	Rhizophlyctidaceae	Rhizophlyctis	Rhizophlyctis_sp
SeqVar201	0.0897341	0.549	0.781877	Bacteria	Proteobacteria	Alphaproteobacteria	Rhizobiales	Rhizobiaceae	Allorhizobium-Neorhizobium-Pararhizobium-Rhizobium	NA		OTU_644	-0.140935	0.344706	0.760587	Fungi	Chytridiomycota	Spizellomycetes	Spizellomycetales	Powellomycetaceae	Fimicolochytrium	Fimicolochytrium_sp
SeqVar36	0.0813363	0.587	0.78238	Bacteria	Proteobacteria	Gammaproteobacteria	Enterobacterales	Enterobacteriaceae	Enterobacter	NA		OTU_175	-0.140744	0.345364	0.760587	Fungi	Ascomycota	Dothideomycetes	Pleosporales	Didymellaceae	Phoma	Phoma_sp
SeqVar74	-0.0820908	0.583	0.78238	Bacteria	Proteobacteria	Alphaproteobacteria	Sphingomonadales	Sphingomonadaceae	Altererythrobacter	NA		OTU_56	0.139188	0.350779	0.760587	Fungi	Ascomycota	Sordariomycetes	Sordariales	Bombardiaceae	Ramophialophora	Ramophialophora_sp
SeqVar75	0.0835278	0.577	0.78238	Bacteria	Proteobacteria	Alphaproteobacteria	Sphingomonadales	Sphingomonadaceae	Altererythrobacter	NA		OTU_664	0.138892	0.351813	0.760587	Fungi	Ascomycota	Dothideomycetes	Pleosporales	Didymosphaeriaceae	Kalmusia	Kalmusia_italica
SeqVar79	0.0722822	0.629	0.83104	Bacteria	Bacteroidota	Bacteroidia	Chitinophagales	Chitinophagaceae	Flavisolibacter	NA		OTU_691	-0.137019	0.358407	0.767204	Fungi	Chytridiomycota	Spizellomycetes	Spizellomycetales	Powellomycetaceae	Fimicolochytrium	Fimicolochytrium_sp
SeqVar19	0.0697169	0.641	0.8393	Bacteria	Bacteroidota	Bacteroidia	Flavobacteriales	Flavobacteriaceae	Flavobacterium	NA		OTU_268	-0.136111	0.361634	0.767204	Fungi	Ascomycota	unidentified	unidentified	unidentified	unidentified	Ascomycota_sp
SeqVar9	0.0678545	0.65	0.843133	Bacteria	Proteobacteria	Gammaproteobacteria	Gammaproteobacteria_Incertae_Sedis	Unknown_Family	Acidibacter	NA		OTU_330	0.13401	0.369161	0.775859	Fungi	Ascomycota	Dothideomycetes	Pleosporales	Pleosporaceae	Edenia	Edenia_gomezpompae
SeqVar40	-0.0655094	0.662	0.849965	Bacteria	Proteobacteria	Gammaproteobacteria	CCD24	NA	NA	NA		OTU_331	0.132747	0.372549	0.775859	Fungi	Ascomycota	unidentified	unidentified	unidentified	unidentified	Ascomycota_sp
SeqVar45	-0.0584579	0.696	0.88621	Bacteria	Bacteroidota	Bacteroidia	Chitinophagales	Chitinophagaceae	Cnuella	NA		OTU_190	-0.130921	0.380399	0.776051	Fungi	Ascomycota	Dothideomycetes	Dothideales	Saccotheciaceae	Aureobasidium	Aureobasidium_pullulans
SeqVar152	-0.0499054	0.739	0.932119	Bacteria	Proteobacteria	Alphaproteobacteria	Rhizobiales	Rhizobiaceae	Allorhizobium-Neorhizobium-Pararhizobium-Rhizobium	NA		OTU_399	-0.130815	0.380787	0.776051	Fungi	Chytridiomycota	Spizellomycetes	Spizellomycetales	unidentified	unidentified	Spizellomycetales_sp
SeqVar3	-0.0445781	0.766	0.940777	Bacteria	Proteobacteria	Alphaproteobacteria	Sphingomonadales	Sphingomonadaceae	Ellin6055	NA		OTU_692	0.130241	0.382897	0.776051	Fungi	Ascomycota	Dothideomycetes	Pleosporales	Phaeosphaeriaceae	Sclerostagonospora	Sclerostagonospora_sp
SeqVar80	0.0455609	0.761	0.940777	Bacteria	Patescibacteria	Saccharimonadia	Saccharimonadales	LWQ8	NA	NA		OTU_193	0.128064	0.390968	0.777353	Fungi	Ascomycota	Dothideomycetes	Pleosporales	Sporormiaceae	Preussia	Preussia_terricola
SeqVar82	0.0462672	0.757	0.940777	Bacteria	Patescibacteria	Saccharimonadia	Saccharimonadales	Saccharimonadaceae	TM7a	NA		OTU_582	0.126808	0.395671	0.777353	Fungi	Basidiomycota	Tremellomycetes	Tremellales	Rhynchogastremataceae	Papiliotrema	Papiliotrema_flavescens
SeqVar4	-0.0168657	0.91	0.955984	Bacteria	Proteobacteria	Gammaproteobacteria	Pseudomonadales	Pseudomonadaceae	Pseudomonas	NA		OTU_625	0.125871	0.3992	0.777353	Fungi	Basidiomycota	Agaricomycetes	Agaricales	Psathyrellaceae	Psathyrella	Psathyrella_luteopallida
SeqVar6	-0.0332649	0.824	0.955984	Bacteria	Firmicutes	Bacilli	Acholeplasmatales	Acholeplasmataceae	Candidatus_Phytoplasma	NA		OTU_739	-0.125696	0.399862	0.777353	Fungi	Basidiomycota	Exobasidiomycetes	Entylomatales	Entylomataceae	Tilletiopsis	Tilletiopsis_washingtonensis
SeqVar23	0.0402981	0.788	0.955984	Bacteria	Proteobacteria	Alphaproteobacteria	Sphingomonadales	Sphingomonadaceae	Sphingomonas	NA		OTU_347	0.124431	0.404657	0.777353	Fungi	Ascomycota	Dothideomycetes	Pleosporales	Phaeosphaeriaceae	Parastagonospora	Parastagonospora_sp
SeqVar35	-0.024478	0.87	0.955984	Bacteria	Acidobacteriota	Blastocatellia	Blastocatellales	Blastocatellaceae	Aridibacter	NA		OTU_34	0.123864	0.40682	0.777353	Fungi	Ascomycota	Sordariomycetes	Sordariales	Chaetomiaceae	Ovatospora	Ovatospora_medusarum
SeqVar48	0.0202551	0.893	0.955984	Bacteria	Actinobacteriota	Actinobacteria	Micrococcales	Micrococcaceae	Pseudarthrobacter	NA		OTU_457	0.123683	0.407511	0.777353	Fungi	Ascomycota	Leotiomycetes	Helotiales	Calloriaceae	unidentified	Calloriaceae_sp
SeqVar59	-0.0234891	0.875	0.955984	Bacteria	Proteobacteria	Alphaproteobacteria	Sphingomonadales	Sphingomonadaceae	Altererythrobacter	NA		OTU_63	0.122581	0.411735	0.778866	Fungi	Ascomycota	Orbiliomycetes	Orbiliales	Orbiliaceae	unidentified	Orbiliaceae_sp
SeqVar60	0.0201667	0.893	0.955984	Bacteria	Actinobacteriota	Actinobacteria	Micrococcales	Micrococcaceae	Pseudarthrobacter	NA		OTU_569	0.120994	0.417861	0.782206	Fungi	Ascomycota	Pezizomycetes	Pezizales	Ascobolaceae	Ascobolus	Ascobolus_sp
SeqVar61	0.0224844	0.881	0.955984	Bacteria	Proteobacteria	Gammaproteobacteria	Xanthomonadales	Xanthomonadaceae	Lysobacter	fragariae		OTU_336	0.120028	0.420393	0.782206	Fungi	Ascomycota	Dothideomycetes	Pleosporales	Pleosporaceae	unidentified	Pleosporaceae_sp
SeqVar68	-0.0327985	0.827	0.955984	Bacteria	Bacteroidota	Bacteroidia	Chitinophagales	Chitinophagaceae	Terrimonas	NA		OTU_534	0.119197	0.424859	0.78409	Fungi	Mortierellomycota	Mortierellomycetes	Mortierellales	Mortierellaceae	Mortierella	Mortierella_sp
SeqVar78	0.035954	0.81	0.955984	Bacteria	Myxococcota	Polyangia	Polyangiales	BIrii41	NA	NA		OTU_510	0.118138	0.429015	0.785375	Fungi	Basidiomycota	Agaricomycetes	Cantharellales	Ceratobasidiaceae	unidentified	Ceratobasidiaceae_sp
SeqVar83	-0.0198661	0.895	0.955984	Bacteria	Bacteroidota	Bacteroidia	Chitinophagales	Chitinophagaceae	Flavitalea	NA		OTU_639	-0.11629	0.436321	0.788351	Fungi	Basidiomycota	Agaricomycetes	Agaricales	unidentified	unidentified	Agaricales_sp
SeqVar87	0.0321753	0.83	0.955984	Bacteria	Proteobacteria	Alphaproteobacteria	Rhizobiales	Rhizobiaceae	Allorhizobium-Neorhizobium-Pararhizobium-Rhizobium	NA		OTU_234	-0.11485	0.44206	0.788351	Fungi	Ascomycota	Sordariomycetes	Sordariales	Chaetomiaceae	Chaetomium	Chaetomium_sp
SeqVar94	-0.0162936	0.913	0.955984	Bacteria	Bacteroidota	Bacteroidia	Sphingobacteriales	Sphingobacteriaceae	Mucilaginibacter	NA		OTU_363	0.114654	0.442844	0.788351	Fungi	Ascomycota	Dothideomycetes	Pleosporales	Didymellaceae	Stagonosporopsis	Stagonosporopsis_oculi-hominis
SeqVar139	-0.0253663	0.866	0.955984	Bacteria	Patescibacteria	Saccharimonadia	Saccharimonadales	NA	NA	NA		OTU_431	0.114233	0.444532	0.788351	Fungi	Ascomycota	Pezizomycotina_cls_Incertae_sedis	unidentified	unidentified	unidentified	Pezizomycotina_cls_Incertae_sedis_sp
SeqVar155	0.0159962	0.915	0.955984	Bacteria	Bacteroidota	Bacteroidia	Cytophagales	Microscillaceae	Ohtaekwangia	NA		OTU_427	0.112771	0.450423	0.791104	Fungi	Ascomycota	Sordariomycetes	Branch06	unidentified	unidentified	Branch06_sp
SeqVar156	0.0330542	0.825	0.955984	Bacteria	Acidobacteriota	Blastocatellia	Blastocatellales	Blastocatellaceae	Blastocatella	NA		OTU_487	0.11212	0.453055	0.791104	Fungi	Ascomycota	Sordariomycetes	Xylariales	Microdochiaceae	Idriella	Idriella_sp
SeqVar168	-0.0281167	0.851	0.955984	Bacteria	Acidobacteriota	Blastocatellia	Pyrinomonadales	Pyrinomonadaceae	RB41	NA		OTU_508	0.11079	0.458468	0.794445	Fungi	Basidiomycota	Agaricomycetes	Cantharellales	Ceratobasidiaceae	Rhizoctonia	Rhizoctonia_bicornis
SeqVar171	-0.0261731	0.861	0.955984	Bacteria	Proteobacteria	Gammaproteobacteria	Gammaproteobacteria_Incertae_Sedis	Unknown_Family	Acidibacter	NA		OTU_68	-0.108349	0.467265	0.798873	Fungi	Ascomycota	Sordariomycetes	Hypocreales	Nectriaceae	Fusarium	Fusarium_polyphialidicum
SeqVar237	0.0390167	0.795	0.955984	Bacteria	Proteobacteria	Alphaproteobacteria	Micavibrionales	NA	NA	NA		OTU_207	0.108452	0.468062	0.798873	Fungi	Ascomycota	unidentified	unidentified	unidentified	unidentified	Ascomycota_sp
SeqVar320	0.0257238	0.864	0.955984	Bacteria	Armatimonadota	Fimbriimonadia	Fimbriimonadales	Fimbriimonadaceae	NA	NA		OTU_211	0.106454	0.47635	0.802548	Fungi	Ascomycota	Dothideomycetes	Pleosporales	Sporormiaceae	Preussia	Preussia_sp
SeqVar38	-0.0104425	0.944	0.972034	Bacteria	Proteobacteria	Alphaproteobacteria	Rhizobiales	Devosiaceae	Devosia	NA		OTU_675	0.1055	0.480331	0.802548	Fungi	Ascomycota	Dothideomycetes	Pleosporales	Trematosphaeriaceae	Trematosphaeria	Trematosphaeria_sp
SeqVar103	0.010865	0.942	0.972034	Bacteria	Proteobacteria	Gammaproteobacteria	Oceanospirillales	Pseudohongiellaceae	BIyi10	NA		OTU_85	-0.104928	0.482728	0.802548	Fungi	Ascomycota	Sordariomycetes	Hypocreales	Nectriaceae	Fusarium	Fusarium_algeriense
SeqVar206	-0.00917282	0.951	0.972034	Bacteria	Patescibacteria	Saccharimonadia	Saccharimonadales	NA	NA	NA		OTU_673	0.10454	0.484357	0.802548	Fungi	Ascomycota	unidentified	unidentified	unidentified	unidentified	Ascomycota_sp
SeqVar7	-0.00386801	0.979	0.979414	Bacteria	Firmicutes	Bacilli	Acholeplasmatales	Acholeplasmataceae	Candidatus_Phytoplasma	NA		OTU_488	0.102079	0.494757	0.813132	Fungi	Ascomycota	Sordariomycetes	Xylariales	Microdochiaceae	unidentified	Microdochiaceae_sp
SeqVar22	0.00403627	0.979	0.979414	Bacteria	Proteobacteria	Alphaproteobacteria	Sphingomonadales	Sphingomonadaceae	Sphingomonas	NA		OTU_602	0.1011	0.498925	0.813132	Fungi	Basidiomycota	Agaricomycetes	Agaricales	Crepidotaceae	Crepidotus	Crepidotus_iqbalii
SeqVar109	0.00564075	0.97	0.979414	Bacteria	Bacteroidota	Bacteroidia	Chitinophagales	Chitinophagaceae	Chitinophaga	NA		OTU_604	0.1005	0.501491	0.813132	Fungi	Basidiomycota	Agaricomycetes	Agaricales	Nidulariaceae	Cyathus	Cyathus_stercoreus
												OTU_151	-0.0972183	0.515634	0.830134	Fungi	Ascomycota	Sordariomycetes	Xylariales	Sporocadaceae	Robillarda	Robillarda_sessilis
												OTU_227	0.0928746	0.534655	0.84492	Fungi	Olpidiomycota	Olpidiomycetes	Olpidiales	Olpidiaceae	Olpidiaster	Olpidiaster_brassicae
												OTU_185	-0.0923264	0.53708	0.84492	Fungi	Ascomycota	Sordariomycetes	Magnaporthales	unidentified	unidentified	Magnaporthales_sp
												OTU_160	-0.0915288	0.540618	0.84492	Fungi	Ascomycota	Dothideomycetes	Pleosporales	Didymellaceae	Phoma	Phoma_sp
												OTU_40	0.0908211	0.543765	0.84492	Fungi	Ascomycota	Sordariomycetes	Sordariales	Bombardiaceae	Ramophialophora	Ramophialophora_sp
												OTU_672	-0.0905259	0.545081	0.84492	Fungi	Ascomycota	Dothideomycetes	Pleosporales	Periconiaceae	Periconia	Periconia_epilithographicola
												OTU_536	-0.0900622	0.547151	0.84492	Fungi	Mortierellomycota	Mortierellomycetes	Mortierellales	Mortierellaceae	unidentified	Mortierellaceae_sp
												OTU_54	0.0884045	0.554581	0.850607	Fungi	Ascomycota	Sordariomycetes	Sordariales	Sordariaceae	Gelasinospora	Gelasinospora_sp
												OTU_679	-0.0861267	0.564868	0.853958	Fungi	Ascomycota	Dothideomycetes	Pleosporales	Didymosphaeriaceae	Pseudopithomyces	Pseudopithomyces_karoo
												OTU_571	-0.0856601	0.566986	0.853958	Fungi	Ascomycota	Pezizomycetes	Pezizales	Ascodesmidaceae	Cephaliophora	Cephaliophora_sp
												OTU_228	-0.0854257	0.568051	0.853958	Fungi	Olpidiomycota	Olpidiomycetes	Olpidiales	Olpidiaceae	Olpidiaster	Olpidiaster_brassicae
												OTU_339	-0.0831536	0.578426	0.863833	Fungi	Ascomycota	Dothideomycetes	Pleosporales	unidentified	unidentified	Pleosporales_sp
												OTU_84	0.0817623	0.584821	0.867675	Fungi	Ascomycota	Sordariomycetes	Xylariales	Diatrypaceae	Monosporascus	Monosporascus_sp
												OTU_64	-0.0787468	0.59879	0.872914	Fungi	Ascomycota	Sordariomycetes	Xylariales	Xylariaceae	unidentified	Xylariaceae_sp
												OTU_630	0.0777695	0.603348	0.872914	Fungi	Basidiomycota	Agaricomycetes	Agaricales	Psathyrellaceae	Coprinopsis	Coprinopsis_sp
												OTU_174	0.0764245	0.609645	0.872914	Fungi	unidentified	unidentified	unidentified	unidentified	unidentified	Fungi_sp
												OTU_120	-0.0761114	0.611116	0.872914	Fungi	Ascomycota	Orbiliomycetes	Orbiliales	Orbiliaceae	unidentified	Orbiliaceae_sp
												OTU_463	-0.0758542	0.612324	0.872914	Fungi	Basidiomycota	Tremellomycetes	Tremellales	Bulleribasidiaceae	Hannaella	Hannaella_zeae
												OTU_131	-0.0757582	0.612776	0.872914	Fungi	Ascomycota	Sordariomycetes	Hypocreales	Nectriaceae	Fusarium	Fusarium_oxysporum
												OTU_553	-0.0752284	0.61527	0.872914	Fungi	Chytridiomycota	unidentified	unidentified	unidentified	unidentified	Chytridiomycota_sp
												OTU_371	-0.0734538	0.623655	0.875891	Fungi	Ascomycota	Dothideomycetes	Pleosporales	Phaeosphaeriaceae	Phaeosphaeria	Phaeosphaeria_sp
												OTU_362	0.0728124	0.626696	0.875891	Fungi	Ascomycota	Dothideomycetes	Pleosporales	Didymellaceae	Stagonosporopsis	Stagonosporopsis_loticola
												OTU_374	0.0723395	0.628944	0.875891	Fungi	Ascomycota	Dothideomycetes	Pleosporales	Pleosporaceae	Bipolaris	Bipolaris_urochloae
												OTU_473	-0.0712069	0.634339	0.878018	Fungi	Chytridiomycota	Lobulomycetes	Lobulomycetales	unidentified	unidentified	Lobulomycetales_sp
												OTU_378	0.0701696	0.639296	0.879167	Fungi	Ascomycota	Dothideomycetes	Pleosporales	Coniothyriaceae	Coniothyrium	Coniothyrium_sp
												OTU_239	-0.0694144	0.642915	0.879167	Fungi	Ascomycota	Sordariomycetes	Hypocreales	unidentified	unidentified	Hypocreales_sp
												OTU_241	0.0676207	0.651544	0.880875	Fungi	Ascomycota	Dothideomycetes	Pleosporales	unidentified	unidentified	Pleosporales_sp
												OTU_319	-0.0675416	0.651925	0.880875	Fungi	Ascomycota	Dothideomycetes	Pleosporales	Leptosphaeriaceae	Sphaerellopsis	Sphaerellopsis_macroconidialis
												OTU_404	-0.0654603	0.661997	0.885068	Fungi	Chytridiomycota	Spizellomycetes	Spizellomycetales	Spizellomycetaceae	Triparticalcar	Triparticalcar_sp
												OTU_14	-0.0651018	0.662826	0.885068	Fungi	Ascomycota	Dothideomycetes	Pleosporales	Lentitheciaceae	Poaceascoma	Poaceascoma_sp
												OTU_651	-0.0625587	0.676136	0.897561	Fungi	Basidiomycota	Agaricomycetes	Agaricales	Bolbitiaceae	Conocybe	Conocybe_sp
												OTU_661	-0.0614635	0.681502	0.899424	Fungi	Mortierellomycota	Mortierellomycetes	Mortierellales	Mortierellaceae	Mortierella	Mortierella_sp
												OTU_29	0.0598649	0.689363	0.902677	Fungi	Ascomycota	Sordariomycetes	Sordariales	unidentified	unidentified	Sordariales_sp
												OTU_715	-0.0592245	0.69252	0.902677	Fungi	Ascomycota	Sordariomycetes	unidentified	unidentified	unidentified	Sordariomycetes_sp
												OTU_361	0.0579325	0.698096	0.902677	Fungi	Ascomycota	Dothideomycetes	Pleosporales	Didymellaceae	Epicoccum	Epicoccum_nigrum
												OTU_642	0.0568316	0.704366	0.902677	Fungi	Basidiomycota	Agaricomycetes	Agaricales	Marasmiaceae	Marasmius	Marasmius_palmivorus
												OTU_392	0.0553514	0.711729	0.902677	Fungi	Chytridiomycota	Rhizophydiomycetes	Rhizophydiales	unidentified	unidentified	Rhizophydiales_sp
												OTU_242	0.0543664	0.716642	0.902677	Fungi	Ascomycota	Sordariomycetes	Hypocreales	unidentified	unidentified	Hypocreales_sp
												OTU_349	-0.0532142	0.722405	0.902677	Fungi	Ascomycota	Dothideomycetes	Pleosporales	unidentified	unidentified	Pleosporales_sp
												OTU_540	-0.0521765	0.727608	0.902677	Fungi	Basidiomycota	Tremellomycetes	Filobasidiales	Filobasidiaceae	Filobasidium	Filobasidium_sp
												OTU_70	-0.0511883	0.732574	0.902677	Fungi	Ascomycota	Sordariomycetes	Hypocreales	Nectriaceae	Fusarium	Fusarium_fujikuroi
												OTU_513	0.0511171	0.732932	0.902677	Fungi	Basidiomycota	Agaricomycetes	Cantharellales	Ceratobasidiaceae	Rhizoctonia	Rhizoctonia_sp
												OTU_405	-0.0497974	0.739582	0.902677	Fungi	unidentified	unidentified	unidentified	unidentified	unidentified	Fungi_sp
												OTU_244	-0.0494474	0.741348	0.902677	Fungi	unidentified	unidentified	unidentified	unidentified	unidentified	Fungi_sp
												OTU_42	-0.0491724	0.742738	0.902677	Fungi	Ascomycota	Sordariomycetes	Sordariales	unidentified	unidentified	Sordariales_sp
												OTU_517	0.0490412	0.743401	0.902677	Fungi	Mortierellomycota	Mortierellomycetes	Mortierellales	Mortierellaceae	Mortierella	Mortierella_sp
												OTU_640	0.0489987	0.743615	0.902677	Fungi	Basidiomycota	Agaricomycetes	Agaricales	unidentified	unidentified	Agaricales_sp
												OTU_626	-0.0474993	0.751206	0.90667	Fungi	Basidiomycota	Agaricomycetes	Agaricales	Psathyrellaceae	Psathyrella	Psathyrella_luteopallida
												OTU_595	-0.0467728	0.754893	0.90667	Fungi	Chytridiomycota	Rhizophlyctidomycetes	Rhizophlyctidales	Rhizophlyctidaceae	Rhizophlyctis	Rhizophlyctis_sp
												OTU_69	-0.0434603	0.771768	0.915431	Fungi	Ascomycota	Sordariomycetes	Hypocreales	unidentified	unidentified	Hypocreales_sp
												OTU_229	0.042912	0.774572	0.915431	Fungi	Olpidiomycota	Olpidiomycetes	Olpidiales	Olpidiaceae	Olpidiaster	Olpidiaster_brassicae
												OTU_486	-0.0425161	0.776598	0.915431	Fungi	Ascomycota	Sordariomycetes	Xylariales	Microdochiaceae	Idriella	Idriella_sp
												OTU_77	-0.0421803	0.778318	0.915431	Fungi	Ascomycota	Sordariomycetes	Hypocreales	Nectriaceae	Fusarium	Fusarium_sp
												OTU_525	-0.0410368	0.784181	0.917573	Fungi	Mortierellomycota	Mortierellomycetes	Mortierellales	Mortierellaceae	Mortierella	Mortierella_capitata
												OTU_180	0.0389233	0.795051	0.924142	Fungi	Ascomycota	Sordariomycetes	Magnaporthales	Magnaporthaceae	Gaeumannomyces	Gaeumannomyces_radicicola
												OTU_296	-0.0383633	0.797937	0.924142	Fungi	Glomeromycota	Glomeromycetes	Glomerales	Glomeraceae	unidentified	Glomeraceae_sp
												OTU_204	0.036093	0.809666	0.928979	Fungi	Ascomycota	Pezizomycotina_cls_Incertae_sedis	unidentified	unidentified	unidentified	Pezizomycotina_cls_Incertae_sedis_sp
												OTU_541	0.0359708	0.810299	0.928979	Fungi	Basidiomycota	Pucciniomycetes	Pucciniales	Pucciniaceae	Puccinia	Puccinia_sorghi
												OTU_327	0.0350897	0.814863	0.929517	Fungi	Ascomycota	Dothideomycetes	Pleosporales	Pleosporaceae	Exserohilum	Exserohilum_turcicum
												OTU_45	-0.0319894	0.83097	0.939911	Fungi	Ascomycota	Sordariomycetes	Sordariales	unidentified	unidentified	Sordariales_sp
												OTU_597	-0.0317424	0.832256	0.939911	Fungi	Chytridiomycota	Rhizophlyctidomycetes	Rhizophlyctidales	Rhizophlyctidaceae	Rhizophlyctis	Rhizophlyctis_sp
												OTU_572	-0.0296825	0.843	0.947332	Fungi	Basidiomycota	Agaricomycetes	Agaricales	Stephanosporaceae	unidentified	Stephanosporaceae_sp
												OTU_134	-0.0277224	0.85325	0.954127	Fungi	Chytridiomycota	Spizellomycetes	Spizellomycetales	unidentified	unidentified	Spizellomycetales_sp
												OTU_731	-0.026322	0.860588	0.957615	Fungi	Ascomycota	Dothideomycetes	Pleosporales	Lentitheciaceae	Poaceascoma	Poaceascoma_sp
												OTU_98	0.024748	0.868849	0.961866	Fungi	Ascomycota	Sordariomycetes	Diaporthales	Diaporthaceae	Phaeocytostroma	Phaeocytostroma_ambiguum
												OTU_657	-0.0239805	0.872883	0.961866	Fungi	Chytridiomycota	Spizellomycetes	Spizellomycetales	Powellomycetaceae	unidentified	Powellomycetaceae_sp
												OTU_272	0.0216041	0.885391	0.970936	Fungi	Basidiomycota	Agaricomycetes	Agaricales	unidentified	unidentified	Agaricales_sp
												OTU_511	-0.0200371	0.893654	0.974298	Fungi	unidentified	unidentified	unidentified	unidentified	unidentified	Fungi_sp
												OTU_570	-0.0189557	0.899363	0.974298	Fungi	Ascomycota	Pezizomycetes	Pezizales	Ascobolaceae	Ascobolus	Ascobolus_sp
												OTU_171	0.0179314	0.904776	0.974298	Fungi	Chytridiomycota	Spizellomycetes	Spizellomycetales	unidentified	unidentified	Spizellomycetales_sp
												OTU_138	-0.0171752	0.908774	0.974298	Fungi	Ascomycota	Sordariomycetes	Hypocreales	Bionectriaceae	unidentified	Bionectriaceae_sp
												OTU_504	0.0167763	0.910884	0.974298	Fungi	Basidiomycota	Agaricomycetes	Cantharellales	Ceratobasidiaceae	Rhizoctonia	Rhizoctonia_bicornis
												OTU_246	0.016148	0.914209	0.974298	Fungi	Ascomycota	Saccharomycetes	Saccharomycetales	unidentified	unidentified	Saccharomycetales_sp
												OTU_220	-0.0126065	0.932975	0.989629	Fungi	Ascomycota	Pezizomycetes	Pezizales	unidentified	unidentified	Pezizales_sp
												OTU_38	-0.0115582	0.938538	0.989629	Fungi	Ascomycota	Sordariomycetes	Sordariales	Podosporaceae	Podospora	Podospora_sp
												OTU_521	0.0109675	0.941673	0.989629	Fungi	Mortierellomycota	Mortierellomycetes	Mortierellales	Mortierellaceae	Mortierella	Mortierella_sp
												OTU_273	0.00917282	0.951205	0.991578	Fungi	Ascomycota	Pezizomycetes	Pezizales	Pyronemataceae	unidentified	Pyronemataceae_sp
												OTU_461	0.00897341	0.952265	0.991578	Fungi	Ascomycota	Leotiomycetes	Helotiales	Helotiaceae	Tetracladium	Tetracladium_sp
												OTU_100	0.00565096	0.969928	0.999009	Fungi	Ascomycota	Sordariomycetes	Myrmecridiales	Myrmecridiaceae	Myrmecridium	Myrmecridium_schulzeri
												OTU_458	0.00512118	0.972746	0.999009	Fungi	Ascomycota	Leotiomycetes	Helotiales	unidentified	unidentified	Helotiales_sp
												OTU_643	-0.00464487	0.97528	0.999009	Fungi	Basidiomycota	Agaricomycetes	Agaricales	Psathyrellaceae	Coprinopsis	Coprinopsis_sp
												OTU_668	-0.00432081	0.977005	0.999009	Fungi	Chytridiomycota	unidentified	unidentified	unidentified	unidentified	Chytridiomycota_sp
												OTU_102	0.00335347	0.982152	0.999425	Fungi	Ascomycota	unidentified	unidentified	unidentified	unidentified	Ascomycota_sp
												OTU_503	-0.00151228	0.991951	0.999425	Fungi	Basidiomycota	Agaricomycetes	Cantharellales	Ceratobasidiaceae	Thanatephorus	Thanatephorus_sp
												OTU_24	-0.00134411	0.992846	0.999425	Fungi	unidentified	unidentified	unidentified	unidentified	unidentified	Fungi_sp
												OTU_365	0.000797636	0.995754	0.999425	Fungi	Chytridiomycota	Spizellomycetes	Spizellomycetales	Spizellomycetaceae	Spizellomyces	Spizellomyces_sp
												OTU_373	-0.00010802	0.999425	0.999425	Fungi	Ascomycota	Dothideomycetes	Pleosporales	Pleosporaceae	Alternaria	Alternaria_sp

## Sheet: Table S5
Table S5 Principal co-ordinate analysis (PCA) was performed on the phylogenetic distance matrix and correlated to the bacterial and fungal communities using PERMANOVA.
Bacterial composition - phylogenetic PCs							Fungal composition - phylogenetic PCs
	Df	SumOfSqs	R2	F	Pr(>F)			Df	SumOfSqs	R2	F	Pr(>F)
PCOA1	1	0.4548	0.04068	1.5691	0.027		PCOA1	1	0.2682	0.04274	1.6519	0.002
PCOA2	1	0.256	0.02291	0.8674	0.695		PCOA2	1	0.1618	0.02579	0.9793	0.533
PCOA3	1	0.2598	0.02324	0.8804	0.661		PCOA3	1	0.1946	0.03101	1.184	0.151
PCOA4	1	0.5061	0.04527	1.7545	0.008		PCOA4	1	0.1381	0.02201	0.8326	0.845

## Sheet: Table S6
Table S6 T. parviglumis and T. mexicana bacteria and fungi were correlated against environmental parameters using PERMANOVA and Spearman's rank correlation coefficents respectively.
Bacterial community composition correlated against environment variables for the individual sub-species.
T. parviglumis								T. mexicana
Parameter	Df	SumOfSqs	R2	F-value	P-value			Parameter	Df	SumOfSqs	R2	F-value	P-value
Climate PCA2	1	0.6066	0.08859	2.1007	0.004			None
Altitude	1	0.4653	0.06796	1.6114	0.018
Bacterial Shannon's diversity was correlated against environment variables for the individual sub-species.
	RS	P-value						Parameter	RS	P-value
Cilimate PC2	0.537899	0.008111						PCNM1	0.56247	0.01875
Soil chem PC2	0.501986	0.01466
Annual precipitation	-0.547912	0.006799
PCNM1	0.530391	0.009227
Fungal community composition correlated against environment variables for the individual sub-species.
T. parviglumis								T. mexicana
Parameter	Df	SumOfSqs	R2	F	Pr(>F)			Parameter	Df	SumOfSqs	R2	F	Pr(>F)
None								Altitude	1	0.20972	0.08606	1.4124	0.022
Bacterial Shannon's diversity was correlated against environment variables for the individual sub-species.
Parameter	RS	P-value						Parameter	RS	P-value
None.								None.

## Sheet: Table S7
Table S7 Individual family abundances were correlated against ancestral altitude when data was partitioned into sub-species (using Spearman's rank correlation coefficient).
Bacterial family relative abundance correlated with ancestral altitude										Fungal family relative abundance correlated with ancestral altitude
T. parviglumis					T. mexicana					T. parviglumis					T. mexicana
Family	RS	P-value	Q-value		Family	RS	P-value	Q-value		Family	RS	P-value	Q-value		Family	RS	P-value	Q-value
Acholeplasmataceae	-0.626565	0.00137916	0.0289625		Caulobacteraceae	0.601272	0.0106787	0.224254		Pleosporaceae	0.555336	0.00674791	0.148454		Diatrypaceae	0.653587	0.0044346	0.0842574
Erwiniaceae	-0.463974	0.0257389	0.270258		BIrii41	-0.467333	0.0585629	0.557318		Lentitheciaceae	-0.478261	0.0221829	0.244012		Chaetomiaceae	-0.60049	0.0124283	0.109321
Comamonadaceae	0.42962	0.0407622	0.285335		Xanthomonadaceae	0.436758	0.0796169	0.557318		unidentified	0.383399	0.0718331	0.526776		Psathyrellaceae	0.563725	0.0203438	0.109321
Rubritaleaceae	0.366884	0.0850642	0.425677		Xanthobacteraceae	-0.392401	0.119249	0.622672		Phaeosphaeriaceae	0.27668	0.200547	0.845994		unidentified	-0.553922	0.023015	0.109321
Xanthomonadaceae	0.328393	0.126046	0.425677		Dongiaceae	0.357348	0.159083	0.622672		Bulleribasidiaceae	-0.241345	0.267256	0.845994		Rhynchogastremataceae	-0.522059	0.0336545	0.127887
Enterobacteriaceae	-0.324909	0.130356	0.425677		Erwiniaceae	-0.305234	0.233517	0.622672		Ascobolaceae	-0.23419	0.280795	0.845994		Ascobolaceae	0.345588	0.174388	0.55223
NA	0.302884	0.160073	0.425677		Comamonadaceae	0.301655	0.239322	0.622672		Ceratobasidiaceae	-0.190711	0.381677	0.845994		Olpidiaceae	0.300271	0.241592	0.655749
Chitinophagaceae	0.288538	0.181318	0.425677		Microscillaceae	0.286941	0.26414	0.622672		Orbiliaceae	0.187747	0.38924	0.845994		Sordariaceae	-0.240196	0.35168	0.765601
Alcaligenaceae	-0.288142	0.182433	0.425677		Sphingobacteriaceae	0.285382	0.266859	0.622672		Rhynchogastremataceae	0.18083	0.40722	0.845994		Orbiliaceae	0.230533	0.373364	0.765601
Rhizobiaceae	-0.274771	0.20449	0.429428		Flavobacteriaceae	-0.227726	0.379374	0.793525		Chaetomiaceae	0.181009	0.408499	0.845994		Nectriaceae	0.205882	0.426417	0.765601
Unknown_Family	0.2364	0.277482	0.529737		Sphingomonadaceae	-0.203431	0.432063	0.793525		Psathyrellaceae	-0.174901	0.422997	0.845994		Sporormiaceae	0.19926	0.443243	0.765601
Blastocatellaceae	0.205564	0.346718	0.583947		Pseudomonadaceae	0.191176	0.460882	0.793525		Glomeraceae	-0.136702	0.533962	0.906162		Ceratobasidiaceae	-0.159314	0.540236	0.794738
Sphingobacteriaceae	0.198612	0.36362	0.583947		Rhizobiaceae	0.166667	0.521379	0.793525		Olpidiaceae	0.136206	0.535459	0.906162		Mortierellaceae	-0.143932	0.581547	0.794738
Flavobacteriaceae	0.188399	0.389298	0.583947		Enterobacteriaceae	0.150092	0.565304	0.793525		Rhizophlyctidaceae	0.115242	0.60055	0.92045		Phaeosphaeriaceae	0.122549	0.638963	0.794738
BIrii41	0.164028	0.45454	0.636356		Blastocatellaceae	0.117142	0.654337	0.793525		Mortierellaceae	-0.106825	0.627579	0.92045		Didymellaceae	0.115196	0.659518	0.794738
Dongiaceae	0.144303	0.511239	0.656671		Spirosomaceae	-0.111746	0.669389	0.793525		Sporormiaceae	-0.0772662	0.726027	0.967716		Bulleribasidiaceae	0.0992632	0.70466	0.794738
Pseudomonadaceae	-0.137488	0.531591	0.656671		Acholeplasmataceae	0.108108	0.679603	0.793525		Bolbitiaceae	0.0642928	0.770712	0.967716		Leptosphaeriaceae	-0.0909094	0.728593	0.794738
Microscillaceae	-0.103278	0.639111	0.74563		NA	0.107909	0.680164	0.793525		Sordariaceae	-0.0217391	0.922676	0.967716		Lentitheciaceae	-0.0759804	0.772889	0.794738
Devosiaceae	-0.0916925	0.677339	0.748638		Opitutaceae	0.067643	0.796445	0.873054		Leptosphaeriaceae	0.0202619	0.926886	0.967716		Pleosporaceae	0.0686275	0.794738	0.794738
Sphingomonadaceae	-0.027668	0.901191	0.92281		Chitinophagaceae	0.0563726	0.83148	0.873054		Nectriaceae	-0.0167984	0.940622	0.967716
Steroidobacteraceae	0.0213949	0.92281	0.92281		Unknown_Family	-0.0257511	0.921851	0.921851		Didymellaceae	-0.0128459	0.955	0.967716
										Diatrypaceae	0.00893755	0.967716	0.967716

## Sheet: Table S8
Table S8 The relative abundance of individual ASVs were correlated against ancestral altitude (using Spearman's rank), but with data partitioned into the two sub-species.
Bacterial ASVs correlated against ancestral altitude
T. parviglumis												T. mexicana
ASVNo	RS	P-value	Q-value	Kingdom	Phylum	Class	Order	Family	Genus	Species		ASVNo	RS	P-value	Q-value	Kingdom	Phylum	Class	Order	Family	Genus	Species
SeqVar81	0.545968	7.2e-05	0.0100859	Bacteria	Bacteroidota	Bacteroidia	Chitinophagales	Chitinophagaceae	Chitinophaga	ginsengisoli		SeqVar10	-0.559789	0.0194524	0.713283	Bacteria	Proteobacteria	Alphaproteobacteria	Sphingomonadales	Sphingomonadaceae	Sphingobium	NA
SeqVar106	0.443598	0.00179	0.113788	Bacteria	Fibrobacterota	Fibrobacteria	Fibrobacterales	Fibrobacteraceae	possible_genus_04	NA		SeqVar49	0.495304	0.043214	0.713283	Bacteria	Proteobacteria	Alphaproteobacteria	Caulobacterales	Caulobacteraceae	Asticcacaulis	NA
SeqVar115	0.431138	0.00248	0.113788	Bacteria	Bacteroidota	Bacteroidia	Cytophagales	Microscillaceae	NA	NA		SeqVar97	-0.490408	0.0456519	0.713283	Bacteria	Nitrospirota	Nitrospiria	Nitrospirales	Nitrospiraceae	Nitrospira	NA
SeqVar27	-0.414107	0.00381	0.113788	Bacteria	Proteobacteria	Gammaproteobacteria	Steroidobacterales	Steroidobacteraceae	Steroidobacter	NA		SeqVar110	0.489635	0.0460462	0.713283	Bacteria	Proteobacteria	Alphaproteobacteria	Dongiales	Dongiaceae	Dongia	NA
SeqVar95	-0.403006	0.00497	0.113788	Bacteria	Proteobacteria	Gammaproteobacteria	Burkholderiales	Alcaligenaceae	Parapusillimonas	NA		SeqVar17	0.456611	0.0654091	0.713283	Bacteria	Bacteroidota	Bacteroidia	Chitinophagales	Chitinophagaceae	Flavisolibacter	NA
SeqVar142	0.398021	0.00559	0.113788	Bacteria	Bacteroidota	Bacteroidia	Chitinophagales	Chitinophagaceae	Flavitalea	NA		SeqVar30	0.423958	0.0898933	0.713283	Bacteria	Bacteroidota	Bacteroidia	Cytophagales	Microscillaceae	NA	NA
SeqVar70	0.394552	0.00606	0.113788	Bacteria	Bacteroidota	Bacteroidia	Chitinophagales	Chitinophagaceae	Chitinophaga	NA		SeqVar43	-0.421579	0.0919037	0.713283	Bacteria	Myxococcota	Polyangia	Polyangiales	BIrii41	NA	NA
SeqVar118	0.391506	0.0065	0.113788	Bacteria	Bacteroidota	Bacteroidia	Flavobacteriales	Flavobacteriaceae	Flavobacterium	NA		SeqVar103	-0.407523	0.104447	0.713283	Bacteria	Proteobacteria	Gammaproteobacteria	Oceanospirillales	Pseudohongiellaceae	BIyi10	NA
SeqVar77	0.360506	0.0128	0.194019	Bacteria	Bacteroidota	Bacteroidia	Cytophagales	Microscillaceae	Ohtaekwangia	NA		SeqVar84	0.40724	0.104711	0.713283	Bacteria	Bacteroidota	Bacteroidia	Chitinophagales	Chitinophagaceae	Niastella	NA
SeqVar52	0.342189	0.0186	0.194019	Bacteria	Proteobacteria	Gammaproteobacteria	Burkholderiales	Comamonadaceae	NA	NA		SeqVar4	0.39951	0.11322	0.713283	Bacteria	Proteobacteria	Gammaproteobacteria	Pseudomonadales	Pseudomonadaceae	Pseudomonas	NA
SeqVar11	0.337493	0.0203	0.194019	Bacteria	Proteobacteria	Alphaproteobacteria	Rhizobiales	Rhizobiaceae	Allorhizobium-Neorhizobium-Pararhizobium-Rhizobium	NA		SeqVar115	0.362217	0.153073	0.81426	Bacteria	Bacteroidota	Bacteroidia	Cytophagales	Microscillaceae	NA	NA
SeqVar151	-0.335498	0.0211	0.194019	Bacteria	Acidobacteriota	Blastocatellia	Blastocatellales	Blastocatellaceae	NA	NA		SeqVar146	0.35275	0.164903	0.81426	Bacteria	Bacteroidota	Bacteroidia	Chitinophagales	Chitinophagaceae	Chitinophaga	NA
SeqVar18	-0.334751	0.0215	0.194019	Bacteria	Proteobacteria	Gammaproteobacteria	Enterobacterales	Erwiniaceae	Pantoea	NA		SeqVar81	0.345731	0.174062	0.81426	Bacteria	Bacteroidota	Bacteroidia	Chitinophagales	Chitinophagaceae	Chitinophaga	ginsengisoli
SeqVar72	-0.332837	0.0223	0.194019	Bacteria	Bacteroidota	Bacteroidia	Chitinophagales	Chitinophagaceae	Parafilimonas	NA		SeqVar34	0.340616	0.180947	0.81426	Bacteria	Actinobacteriota	Actinobacteria	Pseudonocardiales	Pseudonocardiaceae	Lechevalieria	NA
SeqVar54	0.330556	0.0232	0.194019	Bacteria	Proteobacteria	Gammaproteobacteria	Burkholderiales	Comamonadaceae	Rhizobacter	NA		SeqVar52	0.294998	0.250362	0.944815	Bacteria	Proteobacteria	Gammaproteobacteria	Burkholderiales	Comamonadaceae	NA	NA
SeqVar44	-0.327458	0.0247	0.194019	Bacteria	Verrucomicrobiota	Verrucomicrobiae	Verrucomicrobiales	Rubritaleaceae	Luteolibacter	NA		SeqVar114	-0.289656	0.259445	0.944815	Bacteria	Bacteroidota	Bacteroidia	Chitinophagales	Chitinophagaceae	Terrimonas	NA
SeqVar91	-0.327193	0.0248	0.194019	Bacteria	Proteobacteria	Gammaproteobacteria	Xanthomonadales	Rhodanobacteraceae	Dyella	NA		SeqVar67	-0.281053	0.2745	0.944815	Bacteria	Proteobacteria	Alphaproteobacteria	Rhizobiales	Xanthobacteraceae	Bradyrhizobium	NA
SeqVar84	0.323286	0.0267	0.194019	Bacteria	Bacteroidota	Bacteroidia	Chitinophagales	Chitinophagaceae	Niastella	NA		SeqVar2	0.277441	0.280976	0.944815	Bacteria	Proteobacteria	Alphaproteobacteria	Sphingomonadales	Sphingomonadaceae	Sphingobium	NA
SeqVar28	-0.323206	0.0267	0.194019	Bacteria	Bacteroidota	Bacteroidia	Chitinophagales	Chitinophagaceae	NA	NA		SeqVar19	-0.27523	0.284985	0.944815	Bacteria	Bacteroidota	Bacteroidia	Flavobacteriales	Flavobacteriaceae	Flavobacterium	NA
SeqVar5	-0.321177	0.0277	0.194019	Bacteria	Proteobacteria	Gammaproteobacteria	Enterobacterales	Erwiniaceae	Pantoea	ananatis		SeqVar31	0.233541	0.366985	0.944815	Bacteria	Acidobacteriota	Blastocatellia	Blastocatellales	Blastocatellaceae	NA	NA
SeqVar76	-0.316303	0.0303	0.199138	Bacteria	Proteobacteria	Gammaproteobacteria	Gammaproteobacteria_Incertae_Sedis	Unknown_Family	Acidibacter	NA		SeqVar3	0.22549	0.382715	0.944815	Bacteria	Proteobacteria	Alphaproteobacteria	Sphingomonadales	Sphingomonadaceae	Ellin6055	NA
SeqVar21	0.314544	0.0313	0.199138	Bacteria	Proteobacteria	Gammaproteobacteria	Gammaproteobacteria_Incertae_Sedis	Unknown_Family	Acidibacter	NA		SeqVar77	0.219525	0.397229	0.944815	Bacteria	Bacteroidota	Bacteroidia	Cytophagales	Microscillaceae	Ohtaekwangia	NA
SeqVar34	0.3112	0.0332	0.202309	Bacteria	Actinobacteriota	Actinobacteria	Pseudonocardiales	Pseudonocardiaceae	Lechevalieria	NA		SeqVar70	0.216708	0.403465	0.944815	Bacteria	Bacteroidota	Bacteroidia	Chitinophagales	Chitinophagaceae	Chitinophaga	NA
SeqVar15	0.305838	0.0366	0.203658	Bacteria	Proteobacteria	Alphaproteobacteria	Sphingomonadales	Sphingomonadaceae	Sphingomonas	mucosissima		SeqVar20	0.215456	0.406255	0.944815	Bacteria	Proteobacteria	Alphaproteobacteria	Dongiales	Dongiaceae	Dongia	NA
SeqVar98	-0.304264	0.0376	0.203658	Bacteria	Proteobacteria	Alphaproteobacteria	Rhizobiales	Devosiaceae	Devosia	NA		SeqVar65	0.211293	0.4156	0.944815	Bacteria	Bacteroidota	Bacteroidia	Cytophagales	Microscillaceae	Ohtaekwangia	NA
SeqVar24	-0.302173	0.039	0.203658	Bacteria	Proteobacteria	Alphaproteobacteria	Sphingomonadales	Sphingomonadaceae	Sphingomonas	NA		SeqVar13	0.179129	0.491511	0.944815	Bacteria	Bacteroidota	Bacteroidia	Chitinophagales	Chitinophagaceae	Terrimonas	NA
SeqVar88	0.300484	0.0401	0.203658	Bacteria	Proteobacteria	Gammaproteobacteria	Burkholderiales	Comamonadaceae	NA	NA		SeqVar57	0.178364	0.493393	0.944815	Bacteria	Bacteroidota	Bacteroidia	Chitinophagales	Chitinophagaceae	Flavisolibacter	NA
SeqVar119	-0.299648	0.0407	0.203658	Bacteria	Proteobacteria	Gammaproteobacteria	Enterobacterales	Erwiniaceae	Pantoea	ananatis		SeqVar36	-0.172073	0.509004	0.944815	Bacteria	Proteobacteria	Gammaproteobacteria	Enterobacterales	Enterobacteriaceae	Enterobacter	NA
SeqVar101	-0.292998	0.0456	0.22033	Bacteria	Bacteroidota	Bacteroidia	Cytophagales	Microscillaceae	Chryseolinea	NA		SeqVar11	0.16462	0.527795	0.944815	Bacteria	Proteobacteria	Alphaproteobacteria	Rhizobiales	Rhizobiaceae	Allorhizobium-Neorhizobium-Pararhizobium-Rhizobium	NA
SeqVar121	0.288798	0.049	0.228577	Bacteria	Bacteroidota	Bacteroidia	Flavobacteriales	Crocinitomicaceae	Fluviicola	NA		SeqVar142	0.157734	0.545431	0.944815	Bacteria	Bacteroidota	Bacteroidia	Chitinophagales	Chitinophagaceae	Flavitalea	NA
SeqVar215	0.285155	0.052	0.235004	Bacteria	Myxococcota	Polyangia	Polyangiales	BIrii41	NA	NA		SeqVar41	0.156623	0.548302	0.944815	Bacteria	Bacteroidota	Bacteroidia	Cytophagales	Microscillaceae	Ohtaekwangia	NA
SeqVar12	0.277989	0.0585	0.249224	Bacteria	Proteobacteria	Alphaproteobacteria	Sphingomonadales	Sphingomonadaceae	Sphingomonas	NA		SeqVar6	0.148895	0.568445	0.944815	Bacteria	Firmicutes	Bacilli	Acholeplasmatales	Acholeplasmataceae	Candidatus_Phytoplasma	NA
SeqVar55	-0.277726	0.0587	0.249224	Bacteria	Proteobacteria	Alphaproteobacteria	Sphingomonadales	Sphingomonadaceae	Sphingomonas	NA		SeqVar8	-0.122549	0.638963	0.944815	Bacteria	Bacteroidota	Bacteroidia	Chitinophagales	Chitinophagaceae	Lacibacter	NA
SeqVar259	-0.271347	0.065	0.26783	Bacteria	Bacteroidota	Bacteroidia	Chitinophagales	Chitinophagaceae	NA	NA		SeqVar14	0.122074	0.640688	0.944815	Bacteria	Proteobacteria	Alphaproteobacteria	Sphingomonadales	Sphingomonadaceae	Altererythrobacter	NA
SeqVar2	-0.266285	0.0704	0.272217	Bacteria	Proteobacteria	Alphaproteobacteria	Sphingomonadales	Sphingomonadaceae	Sphingobium	NA		SeqVar47	-0.118607	0.65027	0.944815	Bacteria	Bacteroidota	Bacteroidia	Cytophagales	Microscillaceae	NA	NA
SeqVar214	0.265948	0.0708	0.272217	Bacteria	Proteobacteria	Alphaproteobacteria	Caulobacterales	Caulobacteraceae	Asticcacaulis	NA		SeqVar121	-0.117087	0.65449	0.944815	Bacteria	Bacteroidota	Bacteroidia	Flavobacteriales	Crocinitomicaceae	Fluviicola	NA
SeqVar149	-0.264903	0.0719	0.272217	Bacteria	Bacteroidota	Bacteroidia	Cytophagales	Microscillaceae	Ohtaekwangia	NA		SeqVar45	0.11677	0.655368	0.944815	Bacteria	Bacteroidota	Bacteroidia	Chitinophagales	Chitinophagaceae	Cnuella	NA
SeqVar93	-0.257454	0.0806	0.297039	Bacteria	Proteobacteria	Gammaproteobacteria	Burkholderiales	Comamonadaceae	NA	NA		SeqVar58	-0.114117	0.66276	0.944815	Bacteria	Bacteroidota	Bacteroidia	Cytophagales	Spirosomaceae	Dyadobacter	NA
SeqVar117	-0.25536	0.0832	0.298695	Bacteria	Actinobacteriota	Actinobacteria	Streptomycetales	Streptomycetaceae	Streptomyces	NA		SeqVar22	0.106112	0.685233	0.944815	Bacteria	Proteobacteria	Alphaproteobacteria	Sphingomonadales	Sphingomonadaceae	Sphingomonas	NA
SeqVar92	0.250857	0.089	0.311374	Bacteria	Bacteroidota	Bacteroidia	Chitinophagales	Chitinophagaceae	Chitinophaga	NA		SeqVar79	-0.0973188	0.710208	0.944815	Bacteria	Bacteroidota	Bacteroidia	Chitinophagales	Chitinophagaceae	Flavisolibacter	NA
SeqVar65	0.249196	0.0912	0.311374	Bacteria	Bacteroidota	Bacteroidia	Cytophagales	Microscillaceae	Ohtaekwangia	NA		SeqVar23	0.0960423	0.713858	0.944815	Bacteria	Proteobacteria	Alphaproteobacteria	Sphingomonadales	Sphingomonadaceae	Sphingomonas	NA
SeqVar64	0.245488	0.0963	0.320895	Bacteria	Proteobacteria	Gammaproteobacteria	Burkholderiales	Comamonadaceae	Mitsuaria	chitosanitabida		SeqVar62	-0.0955395	0.715298	0.944815	Bacteria	Verrucomicrobiota	Verrucomicrobiae	Opitutales	Opitutaceae	Lacunisphaera	NA
SeqVar63	-0.23727	0.108	0.350241	Bacteria	Bacteroidota	Bacteroidia	Chitinophagales	Chitinophagaceae	Chitinophaga	rupis		SeqVar89	-0.0774329	0.767697	0.944815	Bacteria	Proteobacteria	Gammaproteobacteria	Burkholderiales	Oxalobacteraceae	Pseudoduganella	eburnea
SeqVar8	0.23612	0.11	0.350241	Bacteria	Bacteroidota	Bacteroidia	Chitinophagales	Chitinophagaceae	Lacibacter	NA		SeqVar118	0.0745097	0.776252	0.944815	Bacteria	Bacteroidota	Bacteroidia	Flavobacteriales	Flavobacteriaceae	Flavobacterium	NA
SeqVar37	-0.224327	0.13	0.403034	Bacteria	Bacteroidota	Bacteroidia	Cytophagales	Microscillaceae	NA	NA		SeqVar88	0.0688292	0.792948	0.944815	Bacteria	Proteobacteria	Gammaproteobacteria	Burkholderiales	Comamonadaceae	NA	NA
SeqVar184	0.221344	0.135	0.408529	Bacteria	Bacteroidota	Bacteroidia	Chitinophagales	Chitinophagaceae	Taibaiella	NA		SeqVar132	-0.0672296	0.797665	0.944815	Bacteria	Bacteroidota	Bacteroidia	Cytophagales	Cyclobacteriaceae	NA	NA
SeqVar32	-0.220085	0.137	0.408529	Bacteria	Proteobacteria	Alphaproteobacteria	Rhizobiales	Rhizobiaceae	Allorhizobium-Neorhizobium-Pararhizobium-Rhizobium	NA		SeqVar51	-0.0669067	0.798618	0.944815	Bacteria	Proteobacteria	Alphaproteobacteria	Rhizobiales	Rhizobiaceae	Shinella	NA
SeqVar71	0.215618	0.146	0.424396	Bacteria	Proteobacteria	Gammaproteobacteria	Pseudomonadales	Pseudomonadaceae	Pseudomonas	NA		SeqVar42	0.0653861	0.803109	0.944815	Bacteria	Proteobacteria	Alphaproteobacteria	Sphingomonadales	Sphingomonadaceae	Sphingomonas	NA
SeqVar20	0.210685	0.155	0.425069	Bacteria	Proteobacteria	Alphaproteobacteria	Dongiales	Dongiaceae	Dongia	NA		SeqVar12	0.0609522	0.816239	0.944815	Bacteria	Proteobacteria	Alphaproteobacteria	Sphingomonadales	Sphingomonadaceae	Sphingomonas	NA
SeqVar46	0.208322	0.16	0.425069	Bacteria	Bacteroidota	Bacteroidia	Chitinophagales	Chitinophagaceae	Niastella	NA		SeqVar106	0.0576254	0.826121	0.944815	Bacteria	Fibrobacterota	Fibrobacteria	Fibrobacterales	Fibrobacteraceae	possible_genus_04	NA
SeqVar96	-0.207769	0.161	0.425069	Bacteria	Verrucomicrobiota	Verrucomicrobiae	Verrucomicrobiales	Rubritaleaceae	Luteolibacter	NA		SeqVar35	0.0544898	0.835457	0.944815	Bacteria	Acidobacteriota	Blastocatellia	Blastocatellales	Blastocatellaceae	Aridibacter	NA
SeqVar43	-0.20678	0.163	0.425069	Bacteria	Myxococcota	Polyangia	Polyangiales	BIrii41	NA	NA		SeqVar21	-0.0526113	0.841061	0.944815	Bacteria	Proteobacteria	Gammaproteobacteria	Gammaproteobacteria_Incertae_Sedis	Unknown_Family	Acidibacter	NA
SeqVar10	0.20604	0.165	0.425069	Bacteria	Proteobacteria	Alphaproteobacteria	Sphingomonadales	Sphingomonadaceae	Sphingobium	NA		SeqVar7	0.0517889	0.843516	0.944815	Bacteria	Firmicutes	Bacilli	Acholeplasmatales	Acholeplasmataceae	Candidatus_Phytoplasma	NA
SeqVar159	0.203198	0.171	0.425069	Bacteria	Bacteroidota	Bacteroidia	Chitinophagales	Chitinophagaceae	Chitinophaga	NA		SeqVar54	0.0516219	0.844015	0.944815	Bacteria	Proteobacteria	Gammaproteobacteria	Burkholderiales	Comamonadaceae	Rhizobacter	NA
SeqVar49	0.203071	0.171	0.425069	Bacteria	Proteobacteria	Alphaproteobacteria	Caulobacterales	Caulobacteraceae	Asticcacaulis	NA		SeqVar46	0.0451159	0.863489	0.944815	Bacteria	Bacteroidota	Bacteroidia	Chitinophagales	Chitinophagaceae	Niastella	NA
SeqVar311	-0.202754	0.172	0.425069	Bacteria	Proteobacteria	Alphaproteobacteria	Sphingomonadales	Sphingomonadaceae	Sphingomonas	NA		SeqVar40	0.0401108	0.878521	0.944815	Bacteria	Proteobacteria	Gammaproteobacteria	CCD24	NA	NA	NA
SeqVar110	0.202115	0.173	0.425069	Bacteria	Proteobacteria	Alphaproteobacteria	Dongiales	Dongiaceae	Dongia	NA		SeqVar9	0.0393122	0.880923	0.944815	Bacteria	Proteobacteria	Gammaproteobacteria	Gammaproteobacteria_Incertae_Sedis	Unknown_Family	Acidibacter	NA
SeqVar162	0.199784	0.178	0.427521	Bacteria	Acidobacteriota	Blastocatellia	Blastocatellales	Blastocatellaceae	Stenotrophobacter	NA		SeqVar15	0.0380951	0.884586	0.944815	Bacteria	Proteobacteria	Alphaproteobacteria	Sphingomonadales	Sphingomonadaceae	Sphingomonas	mucosissima
SeqVar89	0.198889	0.18	0.427521	Bacteria	Proteobacteria	Gammaproteobacteria	Burkholderiales	Oxalobacteraceae	Pseudoduganella	eburnea		SeqVar78	-0.0380152	0.884827	0.944815	Bacteria	Myxococcota	Polyangia	Polyangiales	BIrii41	NA	NA
SeqVar122	-0.194059	0.191	0.442205	Bacteria	Proteobacteria	Alphaproteobacteria	Sphingomonadales	Sphingomonadaceae	Sphingomonas	NA		SeqVar74	0.0319328	0.903165	0.948324	Bacteria	Proteobacteria	Alphaproteobacteria	Sphingomonadales	Sphingomonadaceae	Altererythrobacter	NA
SeqVar90	0.191785	0.197	0.442205	Bacteria	Proteobacteria	Gammaproteobacteria	Xanthomonadales	Xanthomonadaceae	Lysobacter	terricola		SeqVar5	0.0185771	0.943583	0.953809	Bacteria	Proteobacteria	Gammaproteobacteria	Enterobacterales	Erwiniaceae	Pantoea	ananatis
SeqVar163	-0.191433	0.197	0.442205	Bacteria	Bacteroidota	Bacteroidia	Chitinophagales	Chitinophagaceae	NA	NA		SeqVar38	-0.0152061	0.95381	0.953809	Bacteria	Proteobacteria	Alphaproteobacteria	Rhizobiales	Devosiaceae	Devosia	NA
SeqVar161	-0.190764	0.199	0.442205	Bacteria	Proteobacteria	Gammaproteobacteria	Burkholderiales	Comamonadaceae	Mitsuaria	NA		SeqVar87	0.0152061	0.95381	0.953809	Bacteria	Proteobacteria	Alphaproteobacteria	Rhizobiales	Rhizobiaceae	Allorhizobium-Neorhizobium-Pararhizobium-Rhizobium	NA
SeqVar67	-0.181088	0.223	0.488179	Bacteria	Proteobacteria	Alphaproteobacteria	Rhizobiales	Xanthobacteraceae	Bradyrhizobium	NA
SeqVar17	0.178498	0.23	0.495253	Bacteria	Bacteroidota	Bacteroidia	Chitinophagales	Chitinophagaceae	Flavisolibacter	NA
SeqVar113	-0.176937	0.234	0.495253	Bacteria	Proteobacteria	Alphaproteobacteria	Rhizobiales	Beijerinckiaceae	Microvirga	NA
SeqVar30	0.17587	0.237	0.495253	Bacteria	Bacteroidota	Bacteroidia	Cytophagales	Microscillaceae	NA	NA
SeqVar14	0.173551	0.243	0.501019	Bacteria	Proteobacteria	Alphaproteobacteria	Sphingomonadales	Sphingomonadaceae	Altererythrobacter	NA
SeqVar176	-0.158682	0.287	0.580097	Bacteria	Proteobacteria	Gammaproteobacteria	Burkholderiales	Comamonadaceae	Pelomonas	saccharophila
SeqVar47	0.157604	0.29	0.580097	Bacteria	Bacteroidota	Bacteroidia	Cytophagales	Microscillaceae	NA	NA
SeqVar146	0.154938	0.298	0.584167	Bacteria	Bacteroidota	Bacteroidia	Chitinophagales	Chitinophagaceae	Chitinophaga	NA
SeqVar100	-0.154293	0.3	0.584167	Bacteria	Proteobacteria	Alphaproteobacteria	Rhizobiales	Devosiaceae	Devosia	NA
SeqVar104	0.14708	0.324	0.617557	Bacteria	Proteobacteria	Alphaproteobacteria	Caulobacterales	Caulobacteraceae	Phenylobacterium	NA
SeqVar69	-0.144555	0.332	0.617557	Bacteria	Proteobacteria	Alphaproteobacteria	Sphingomonadales	Sphingomonadaceae	Sphingomonas	NA
SeqVar31	0.142883	0.338	0.617557	Bacteria	Acidobacteriota	Blastocatellia	Blastocatellales	Blastocatellaceae	NA	NA
SeqVar128	-0.142263	0.34	0.617557	Bacteria	Cyanobacteria	Vampirivibrionia	Vampirovibrionales	Vampirovibrionaceae	Vampirovibrio	NA
SeqVar33	-0.142257	0.34	0.617557	Bacteria	Proteobacteria	Gammaproteobacteria	Enterobacterales	Enterobacteriaceae	Enterobacter	NA
SeqVar227	-0.140665	0.346	0.617557	Bacteria	Fibrobacterota	Fibrobacteria	Fibrobacterales	Fibrobacteraceae	possible_genus_04	NA
SeqVar132	0.139847	0.348	0.617557	Bacteria	Bacteroidota	Bacteroidia	Cytophagales	Cyclobacteriaceae	NA	NA
SeqVar39	-0.135359	0.364	0.637551	Bacteria	Proteobacteria	Alphaproteobacteria	Sphingomonadales	Sphingomonadaceae	Sphingomonas	NA
SeqVar97	-0.133374	0.371	0.642028	Bacteria	Nitrospirota	Nitrospiria	Nitrospirales	Nitrospiraceae	Nitrospira	NA
SeqVar58	0.130745	0.381	0.650562	Bacteria	Bacteroidota	Bacteroidia	Cytophagales	Spirosomaceae	Dyadobacter	NA
SeqVar62	0.128833	0.388	0.654636	Bacteria	Verrucomicrobiota	Verrucomicrobiae	Opitutales	Opitutaceae	Lacunisphaera	NA
SeqVar25	-0.125196	0.402	0.657665	Bacteria	Bacteroidota	Bacteroidia	Chitinophagales	Chitinophagaceae	NA	NA
SeqVar133	-0.124888	0.403	0.657665	Bacteria	Proteobacteria	Gammaproteobacteria	Gammaproteobacteria_Incertae_Sedis	Unknown_Family	Acidibacter	NA
SeqVar13	0.124605	0.404	0.657665	Bacteria	Bacteroidota	Bacteroidia	Chitinophagales	Chitinophagaceae	Terrimonas	NA
SeqVar51	0.122141	0.413	0.665284	Bacteria	Proteobacteria	Alphaproteobacteria	Rhizobiales	Rhizobiaceae	Shinella	NA
SeqVar26	-0.114386	0.444	0.706233	Bacteria	Bacteroidota	Bacteroidia	Cytophagales	Microscillaceae	Ohtaekwangia	NA
SeqVar53	0.108801	0.467	0.734019	Bacteria	Bacteroidota	Bacteroidia	Chitinophagales	Chitinophagaceae	Terrimonas	NA
SeqVar374	-0.107343	0.473	0.735241	Bacteria	Bacteroidota	Bacteroidia	Chitinophagales	Chitinophagaceae	Flavisolibacter	NA
SeqVar102	0.102039	0.495	0.76143	Bacteria	Bacteroidota	Bacteroidia	Chitinophagales	Chitinophagaceae	Niastella	NA
SeqVar125	-0.100502	0.501	0.761727	Bacteria	Proteobacteria	Alphaproteobacteria	Rhizobiales	Beijerinckiaceae	Microvirga	NA
SeqVar114	0.0991993	0.507	0.761727	Bacteria	Bacteroidota	Bacteroidia	Chitinophagales	Chitinophagaceae	Terrimonas	NA
SeqVar130	0.0981854	0.511	0.761727	Bacteria	Bacteroidota	Bacteroidia	Sphingobacteriales	Sphingobacteriaceae	Pedobacter	NA
SeqVar57	-0.0967115	0.518	0.763126	Bacteria	Bacteroidota	Bacteroidia	Chitinophagales	Chitinophagaceae	Flavisolibacter	NA
SeqVar73	-0.0903905	0.546	0.781877	Bacteria	Bacteroidota	Bacteroidia	Cytophagales	Microscillaceae	Ohtaekwangia	NA
SeqVar201	0.0897341	0.549	0.781877	Bacteria	Proteobacteria	Alphaproteobacteria	Rhizobiales	Rhizobiaceae	Allorhizobium-Neorhizobium-Pararhizobium-Rhizobium	NA
SeqVar193	-0.0874964	0.559	0.781877	Bacteria	Bacteroidota	Bacteroidia	Flavobacteriales	Flavobacteriaceae	Flavobacterium	NA
SeqVar42	0.0872187	0.56	0.781877	Bacteria	Proteobacteria	Alphaproteobacteria	Sphingomonadales	Sphingomonadaceae	Sphingomonas	NA
SeqVar178	0.0865243	0.563	0.781877	Bacteria	Proteobacteria	Gammaproteobacteria	Pseudomonadales	Pseudomonadaceae	Pseudomonas	NA
SeqVar66	-0.0861267	0.565	0.781877	Bacteria	Proteobacteria	Alphaproteobacteria	Sphingomonadales	Sphingomonadaceae	Sphingomonas	NA
SeqVar41	0.0850735	0.57	0.781877	Bacteria	Bacteroidota	Bacteroidia	Cytophagales	Microscillaceae	Ohtaekwangia	NA
SeqVar75	0.0835278	0.577	0.78238	Bacteria	Proteobacteria	Alphaproteobacteria	Sphingomonadales	Sphingomonadaceae	Altererythrobacter	NA
SeqVar74	-0.0820908	0.583	0.78238	Bacteria	Proteobacteria	Alphaproteobacteria	Sphingomonadales	Sphingomonadaceae	Altererythrobacter	NA
SeqVar36	0.0813363	0.587	0.78238	Bacteria	Proteobacteria	Gammaproteobacteria	Enterobacterales	Enterobacteriaceae	Enterobacter	NA
SeqVar79	0.0722822	0.629	0.83104	Bacteria	Bacteroidota	Bacteroidia	Chitinophagales	Chitinophagaceae	Flavisolibacter	NA
SeqVar19	0.0697169	0.641	0.8393	Bacteria	Bacteroidota	Bacteroidia	Flavobacteriales	Flavobacteriaceae	Flavobacterium	NA
SeqVar9	0.0678545	0.65	0.843133	Bacteria	Proteobacteria	Gammaproteobacteria	Gammaproteobacteria_Incertae_Sedis	Unknown_Family	Acidibacter	NA
SeqVar40	-0.0655094	0.662	0.849965	Bacteria	Proteobacteria	Gammaproteobacteria	CCD24	NA	NA	NA
SeqVar45	-0.0584579	0.696	0.88621	Bacteria	Bacteroidota	Bacteroidia	Chitinophagales	Chitinophagaceae	Cnuella	NA
SeqVar152	-0.0499054	0.739	0.932119	Bacteria	Proteobacteria	Alphaproteobacteria	Rhizobiales	Rhizobiaceae	Allorhizobium-Neorhizobium-Pararhizobium-Rhizobium	NA
SeqVar82	0.0462672	0.757	0.940777	Bacteria	Patescibacteria	Saccharimonadia	Saccharimonadales	Saccharimonadaceae	TM7a	NA
SeqVar80	0.0455609	0.761	0.940777	Bacteria	Patescibacteria	Saccharimonadia	Saccharimonadales	LWQ8	NA	NA
SeqVar3	-0.0445781	0.766	0.940777	Bacteria	Proteobacteria	Alphaproteobacteria	Sphingomonadales	Sphingomonadaceae	Ellin6055	NA
SeqVar23	0.0402981	0.788	0.955984	Bacteria	Proteobacteria	Alphaproteobacteria	Sphingomonadales	Sphingomonadaceae	Sphingomonas	NA
SeqVar237	0.0390167	0.795	0.955984	Bacteria	Proteobacteria	Alphaproteobacteria	Micavibrionales	NA	NA	NA
SeqVar78	0.035954	0.81	0.955984	Bacteria	Myxococcota	Polyangia	Polyangiales	BIrii41	NA	NA
SeqVar6	-0.0332649	0.824	0.955984	Bacteria	Firmicutes	Bacilli	Acholeplasmatales	Acholeplasmataceae	Candidatus_Phytoplasma	NA
SeqVar156	0.0330542	0.825	0.955984	Bacteria	Acidobacteriota	Blastocatellia	Blastocatellales	Blastocatellaceae	Blastocatella	NA
SeqVar68	-0.0327985	0.827	0.955984	Bacteria	Bacteroidota	Bacteroidia	Chitinophagales	Chitinophagaceae	Terrimonas	NA
SeqVar87	0.0321753	0.83	0.955984	Bacteria	Proteobacteria	Alphaproteobacteria	Rhizobiales	Rhizobiaceae	Allorhizobium-Neorhizobium-Pararhizobium-Rhizobium	NA
SeqVar168	-0.0281167	0.851	0.955984	Bacteria	Acidobacteriota	Blastocatellia	Pyrinomonadales	Pyrinomonadaceae	RB41	NA
SeqVar171	-0.0261731	0.861	0.955984	Bacteria	Proteobacteria	Gammaproteobacteria	Gammaproteobacteria_Incertae_Sedis	Unknown_Family	Acidibacter	NA
SeqVar320	0.0257238	0.864	0.955984	Bacteria	Armatimonadota	Fimbriimonadia	Fimbriimonadales	Fimbriimonadaceae	NA	NA
SeqVar139	-0.0253663	0.866	0.955984	Bacteria	Patescibacteria	Saccharimonadia	Saccharimonadales	NA	NA	NA
SeqVar35	-0.024478	0.87	0.955984	Bacteria	Acidobacteriota	Blastocatellia	Blastocatellales	Blastocatellaceae	Aridibacter	NA
SeqVar59	-0.0234891	0.875	0.955984	Bacteria	Proteobacteria	Alphaproteobacteria	Sphingomonadales	Sphingomonadaceae	Altererythrobacter	NA
SeqVar61	0.0224844	0.881	0.955984	Bacteria	Proteobacteria	Gammaproteobacteria	Xanthomonadales	Xanthomonadaceae	Lysobacter	fragariae
SeqVar48	0.0202551	0.893	0.955984	Bacteria	Actinobacteriota	Actinobacteria	Micrococcales	Micrococcaceae	Pseudarthrobacter	NA
SeqVar60	0.0201667	0.893	0.955984	Bacteria	Actinobacteriota	Actinobacteria	Micrococcales	Micrococcaceae	Pseudarthrobacter	NA
SeqVar83	-0.0198661	0.895	0.955984	Bacteria	Bacteroidota	Bacteroidia	Chitinophagales	Chitinophagaceae	Flavitalea	NA
SeqVar4	-0.0168657	0.91	0.955984	Bacteria	Proteobacteria	Gammaproteobacteria	Pseudomonadales	Pseudomonadaceae	Pseudomonas	NA
SeqVar94	-0.0162936	0.913	0.955984	Bacteria	Bacteroidota	Bacteroidia	Sphingobacteriales	Sphingobacteriaceae	Mucilaginibacter	NA
SeqVar155	0.0159962	0.915	0.955984	Bacteria	Bacteroidota	Bacteroidia	Cytophagales	Microscillaceae	Ohtaekwangia	NA
SeqVar103	0.010865	0.942	0.972034	Bacteria	Proteobacteria	Gammaproteobacteria	Oceanospirillales	Pseudohongiellaceae	BIyi10	NA
SeqVar38	-0.0104425	0.944	0.972034	Bacteria	Proteobacteria	Alphaproteobacteria	Rhizobiales	Devosiaceae	Devosia	NA
SeqVar206	-0.00917282	0.951	0.972034	Bacteria	Patescibacteria	Saccharimonadia	Saccharimonadales	NA	NA	NA
SeqVar109	0.00564075	0.97	0.979414	Bacteria	Bacteroidota	Bacteroidia	Chitinophagales	Chitinophagaceae	Chitinophaga	NA
SeqVar22	0.00403627	0.979	0.979414	Bacteria	Proteobacteria	Alphaproteobacteria	Sphingomonadales	Sphingomonadaceae	Sphingomonas	NA
SeqVar7	-0.00386801	0.979	0.979414	Bacteria	Firmicutes	Bacilli	Acholeplasmatales	Acholeplasmataceae	Candidatus_Phytoplasma	NA
Fungal ASVs correlated against ancestral altitude
T. parviglumis												T. mexicana
ASVNo	RS	P-value	Q-value	Kingdom	Phylum	Class	Order	Family	Genus	Species		ASVNo	RS	P-value	Q-value	Kingdom	Phylum	Class	Order	Family	Genus	Species
OTU_37	0.565081	0.00495994	0.639832	Fungi	Ascomycota	Sordariomycetes	Sordariales	unidentified	unidentified	Sordariales_sp		OTU_220	0.747831	0.000557048	0.046792	Fungi	Ascomycota	Pezizomycetes	Pezizales	unidentified	unidentified	Pezizales_sp
OTU_263	-0.504248	0.0141464	0.676864	Fungi	Ascomycota	Dothideomycetes	Pleosporales	Lentitheciaceae	Poaceascoma	Poaceascoma_lochii		OTU_83	0.555284	0.02067	0.535107	Fungi	Ascomycota	Sordariomycetes	Xylariales	Diatrypaceae	Monosporascus	Monosporascus_sp
OTU_673	0.474741	0.0220785	0.676864	Fungi	Ascomycota	unidentified	unidentified	unidentified	unidentified	Ascomycota_sp		OTU_692	-0.529412	0.030913	0.535107	Fungi	Ascomycota	Dothideomycetes	Pleosporales	Phaeosphaeriaceae	Sclerostagonospora	Sclerostagonospora_sp
OTU_308	-0.469718	0.0237301	0.676864	Fungi	Ascomycota	Dothideomycetes	Pleosporales	Leptosphaeriaceae	Sphaerellopsis	Sphaerellopsis_paraphysata		OTU_311	-0.518628	0.0329239	0.535107	Fungi	Ascomycota	Dothideomycetes	Pleosporales	Phaeosphaeriaceae	Ophiosphaerella	Ophiosphaerella_sp
OTU_200	0.46261	0.026235	0.676864	Fungi	Ascomycota	Dothideomycetes	unidentified	unidentified	unidentified	Dothideomycetes_sp		OTU_154	0.493276	0.0442115	0.535107	Fungi	Ascomycota	Sordariomycetes	Xylariales	Amphisphaeriaceae	Microdochium	Microdochium_colombiense
OTU_725	0.436446	0.0373318	0.690537	Fungi	Basidiomycota	Agaricomycetes	Geastrales	unidentified	unidentified	Geastrales_sp		OTU_363	0.477941	0.0543063	0.535107	Fungi	Ascomycota	Dothideomycetes	Pleosporales	Didymellaceae	Stagonosporopsis	Stagonosporopsis_oculi-hominis
OTU_77	-0.43616	0.037471	0.690537	Fungi	Ascomycota	Sordariomycetes	Hypocreales	Nectriaceae	Fusarium	Fusarium_sp		OTU_152	0.473501	0.0548743	0.535107	Fungi	Ascomycota	Sordariomycetes	Xylariales	Xylariales_fam_Incertae_sedis	Neoidriella	Neoidriella_sp
OTU_360	0.400841	0.0580223	0.732757	Fungi	Ascomycota	Dothideomycetes	Pleosporales	Didymellaceae	Phoma	Phoma_sp		OTU_581	-0.462401	0.0616426	0.535107	Fungi	Basidiomycota	Tremellomycetes	Tremellales	Rhynchogastremataceae	Papiliotrema	Papiliotrema_rajasthanensis
OTU_372	0.401186	0.0588385	0.732757	Fungi	Ascomycota	Dothideomycetes	Pleosporales	Pleosporaceae	Bipolaris	Bipolaris_sorokiniana		OTU_234	-0.453812	0.0672891	0.535107	Fungi	Ascomycota	Sordariomycetes	Sordariales	Chaetomiaceae	Chaetomium	Chaetomium_sp
OTU_427	0.395545	0.0617339	0.732757	Fungi	Ascomycota	Sordariomycetes	Branch06	unidentified	unidentified	Branch06_sp		OTU_457	-0.449522	0.0702481	0.535107	Fungi	Ascomycota	Leotiomycetes	Helotiales	Calloriaceae	unidentified	Calloriaceae_sp
OTU_247	0.388018	0.0673196	0.732757	Fungi	Ascomycota	Saccharomycetes	Saccharomycetales	Saccharomycetales_fam_Incertae_sedis	Candida	Candida_railenensis		OTU_725	-0.437337	0.0791734	0.535107	Fungi	Basidiomycota	Agaricomycetes	Geastrales	unidentified	unidentified	Geastrales_sp
OTU_644	-0.383912	0.0705244	0.732757	Fungi	Chytridiomycota	Spizellomycetes	Spizellomycetales	Powellomycetaceae	Fimicolochytrium	Fimicolochytrium_sp		OTU_102	-0.411765	0.101831	0.535107	Fungi	Ascomycota	unidentified	unidentified	unidentified	unidentified	Ascomycota_sp
OTU_364	-0.379806	0.0738437	0.732757	Fungi	Ascomycota	Dothideomycetes	Pleosporales	Didymellaceae	Remotididymella	Remotididymella_bauhiniae		OTU_282	0.409461	0.102649	0.535107	Fungi	unidentified	unidentified	unidentified	unidentified	unidentified	Fungi_sp
OTU_100	0.364532	0.087236	0.762086	Fungi	Ascomycota	Sordariomycetes	Myrmecridiales	Myrmecridiaceae	Myrmecridium	Myrmecridium_schulzeri		OTU_645	0.40724	0.104711	0.535107	Fungi	Basidiomycota	Agaricomycetes	Agaricales	Psathyrellaceae	Psathyrella	Psathyrella_sp
OTU_582	0.353146	0.0983436	0.762086	Fungi	Basidiomycota	Tremellomycetes	Tremellales	Rhynchogastremataceae	Papiliotrema	Papiliotrema_flavescens		OTU_44	0.404372	0.107417	0.535107	Fungi	Ascomycota	Sordariomycetes	Sordariales	unidentified	unidentified	Sordariales_sp
OTU_17	-0.352725	0.0987735	0.762086	Fungi	Ascomycota	Sordariomycetes	Sordariales	unidentified	unidentified	Sordariales_sp		OTU_314	0.394584	0.117026	0.535107	Fungi	Ascomycota	Dothideomycetes	Pleosporales	Phaeosphaeriaceae	unidentified	Phaeosphaeriaceae_sp
OTU_324	0.347355	0.104378	0.762086	Fungi	Ascomycota	Dothideomycetes	Pleosporales	Phaeosphaeriaceae	Ophiosphaerella	Ophiosphaerella_sp		OTU_360	0.391171	0.120515	0.535107	Fungi	Ascomycota	Dothideomycetes	Pleosporales	Didymellaceae	Phoma	Phoma_sp
OTU_319	0.341183	0.111107	0.762086	Fungi	Ascomycota	Dothideomycetes	Pleosporales	Leptosphaeriaceae	Sphaerellopsis	Sphaerellopsis_macroconidialis		OTU_17	-0.379112	0.133423	0.535107	Fungi	Ascomycota	Sordariomycetes	Sordariales	unidentified	unidentified	Sordariales_sp
OTU_314	0.340165	0.112245	0.762086	Fungi	Ascomycota	Dothideomycetes	Pleosporales	Phaeosphaeriaceae	unidentified	Phaeosphaeriaceae_sp		OTU_14	-0.375	0.138717	0.535107	Fungi	Ascomycota	Dothideomycetes	Pleosporales	Lentitheciaceae	Poaceascoma	Poaceascoma_sp
OTU_311	0.331682	0.122073	0.781466	Fungi	Ascomycota	Dothideomycetes	Pleosporales	Phaeosphaeriaceae	Ophiosphaerella	Ophiosphaerella_sp		OTU_508	-0.370098	0.144269	0.535107	Fungi	Basidiomycota	Agaricomycetes	Cantharellales	Ceratobasidiaceae	Rhizoctonia	Rhizoctonia_bicornis
OTU_243	-0.32744	0.127215	0.781466	Fungi	unidentified	unidentified	unidentified	unidentified	unidentified	Fungi_sp		OTU_228	0.368253	0.145839	0.535107	Fungi	Olpidiomycota	Olpidiomycetes	Olpidiales	Olpidiaceae	Olpidiaster	Olpidiaster_brassicae
OTU_378	-0.318216	0.138931	0.784772	Fungi	Ascomycota	Dothideomycetes	Pleosporales	Coniothyriaceae	Coniothyrium	Coniothyrium_sp		OTU_476	0.364221	0.150644	0.535107	Fungi	Basidiomycota	Tremellomycetes	Tremellales	Bulleribasidiaceae	Hannaella	Hannaella_sinensis
OTU_476	-0.308698	0.151805	0.784772	Fungi	Basidiomycota	Tremellomycetes	Tremellales	Bulleribasidiaceae	Hannaella	Hannaella_sinensis		OTU_672	0.363425	0.151605	0.535107	Fungi	Ascomycota	Dothideomycetes	Pleosporales	Periconiaceae	Periconia	Periconia_epilithographicola
OTU_729	0.303246	0.159549	0.784772	Fungi	Basidiomycota	Agaricomycetes	unidentified	unidentified	unidentified	Agaricomycetes_sp		OTU_372	0.362745	0.152888	0.535107	Fungi	Ascomycota	Dothideomycetes	Pleosporales	Pleosporaceae	Bipolaris	Bipolaris_sorokiniana
OTU_647	0.29036	0.178939	0.784772	Fungi	Basidiomycota	Agaricomycetes	Agaricales	Bolbitiaceae	Conocybe	Conocybe_sp		OTU_63	0.353809	0.163549	0.549525	Fungi	Ascomycota	Orbiliomycetes	Orbiliales	Orbiliaceae	unidentified	Orbiliaceae_sp
OTU_84	0.289474	0.180329	0.784772	Fungi	Ascomycota	Sordariomycetes	Xylariales	Diatrypaceae	Monosporascus	Monosporascus_sp		OTU_505	0.323773	0.204887	0.661941	Fungi	Basidiomycota	Agaricomycetes	Cantharellales	Ceratobasidiaceae	unidentified	Ceratobasidiaceae_sp
OTU_540	-0.288054	0.182571	0.784772	Fungi	Basidiomycota	Tremellomycetes	Filobasidiales	Filobasidiaceae	Filobasidium	Filobasidium_sp		OTU_624	0.305642	0.232861	0.679738	Fungi	Basidiomycota	Agaricomycetes	Agaricales	Psathyrellaceae	Parasola	Parasola_lilatincta
OTU_672	-0.287873	0.18286	0.784772	Fungi	Ascomycota	Dothideomycetes	Pleosporales	Periconiaceae	Periconia	Periconia_epilithographicola		OTU_77	0.304121	0.235313	0.679738	Fungi	Ascomycota	Sordariomycetes	Hypocreales	Nectriaceae	Fusarium	Fusarium_sp
OTU_91	-0.28651	0.185034	0.784772	Fungi	Ascomycota	Sordariomycetes	Xylariales	Xylariaceae	Ascotricha	Ascotricha_sp		OTU_569	0.302753	0.237532	0.679738	Fungi	Ascomycota	Pezizomycetes	Pezizales	Ascobolaceae	Ascobolus	Ascobolus_sp
OTU_525	-0.28263	0.191318	0.784772	Fungi	Mortierellomycota	Mortierellomycetes	Mortierellales	Mortierellaceae	Mortierella	Mortierella_capitata		OTU_378	0.29956	0.242764	0.679738	Fungi	Ascomycota	Dothideomycetes	Pleosporales	Coniothyriaceae	Coniothyrium	Coniothyrium_sp
OTU_318	-0.276277	0.20192	0.784772	Fungi	Ascomycota	Dothideomycetes	Pleosporales	unidentified	unidentified	Pleosporales_sp		OTU_361	-0.281863	0.272097	0.737295	Fungi	Ascomycota	Dothideomycetes	Pleosporales	Didymellaceae	Epicoccum	Epicoccum_nigrum
OTU_533	-0.273734	0.206273	0.784772	Fungi	Mortierellomycota	Mortierellomycetes	Mortierellales	Mortierellaceae	Mortierella	Mortierella_sp		OTU_399	-0.263065	0.307662	0.807612	Fungi	Chytridiomycota	Spizellomycetes	Spizellomycetales	unidentified	unidentified	Spizellomycetales_sp
OTU_187	0.269763	0.212391	0.784772	Fungi	unidentified	unidentified	unidentified	unidentified	unidentified	Fungi_sp		OTU_532	0.246338	0.340532	0.820587	Fungi	unidentified	unidentified	unidentified	unidentified	unidentified	Fungi_sp
OTU_53	0.267671	0.216904	0.784772	Fungi	Ascomycota	Sordariomycetes	Sordariales	Chaetomiaceae	unidentified	Chaetomiaceae_sp		OTU_244	0.24285	0.347632	0.820587	Fungi	unidentified	unidentified	unidentified	unidentified	unidentified	Fungi_sp
OTU_463	-0.263745	0.22398	0.784772	Fungi	Basidiomycota	Tremellomycetes	Tremellales	Bulleribasidiaceae	Hannaella	Hannaella_zeae		OTU_570	0.241503	0.350396	0.820587	Fungi	Ascomycota	Pezizomycetes	Pezizales	Ascobolaceae	Ascobolus	Ascobolus_sp
OTU_510	-0.255573	0.239193	0.784772	Fungi	Basidiomycota	Agaricomycetes	Cantharellales	Ceratobasidiaceae	unidentified	Ceratobasidiaceae_sp		OTU_54	-0.240196	0.35168	0.820587	Fungi	Ascomycota	Sordariomycetes	Sordariales	Sordariaceae	Gelasinospora	Gelasinospora_sp
OTU_75	0.248592	0.252711	0.784772	Fungi	Ascomycota	Sordariomycetes	Hypocreales	Nectriaceae	Fusarium	Fusarium_oxysporum		OTU_200	-0.235167	0.363563	0.823327	Fungi	Ascomycota	Dothideomycetes	unidentified	unidentified	unidentified	Dothideomycetes_sp
OTU_626	-0.247045	0.255773	0.784772	Fungi	Basidiomycota	Agaricomycetes	Agaricales	Psathyrellaceae	Psathyrella	Psathyrella_luteopallida		OTU_510	0.230959	0.372458	0.823327	Fungi	Basidiomycota	Agaricomycetes	Cantharellales	Ceratobasidiaceae	unidentified	Ceratobasidiaceae_sp
OTU_458	0.24636	0.257134	0.784772	Fungi	Ascomycota	Leotiomycetes	Helotiales	unidentified	unidentified	Helotiales_sp		OTU_331	-0.218137	0.398796	0.858946	Fungi	Ascomycota	unidentified	unidentified	unidentified	unidentified	Ascomycota_sp
OTU_211	0.241312	0.267325	0.784772	Fungi	Ascomycota	Dothideomycetes	Pleosporales	Sporormiaceae	Preussia	Preussia_sp		OTU_68	-0.208333	0.420812	0.883705	Fungi	Ascomycota	Sordariomycetes	Hypocreales	Nectriaceae	Fusarium	Fusarium_polyphialidicum
OTU_220	-0.241209	0.267534	0.784772	Fungi	Ascomycota	Pezizomycetes	Pezizales	unidentified	unidentified	Pezizales_sp		OTU_327	0.201848	0.43722	0.886191	Fungi	Ascomycota	Dothideomycetes	Pleosporales	Pleosporaceae	Exserohilum	Exserohilum_turcicum
OTU_265	-0.235685	0.278979	0.784772	Fungi	Ascomycota	Dothideomycetes	Pleosporales	Sporormiaceae	unidentified	Sporormiaceae_sp		OTU_579	0.183545	0.480712	0.886191	Fungi	Chytridiomycota	Rhizophlyctidomycetes	Rhizophlyctidales	Rhizophlyctidaceae	Rhizophlyctis	Rhizophlyctis_rosea
OTU_340	0.235347	0.279689	0.784772	Fungi	Ascomycota	Dothideomycetes	Pleosporales	Pleosporaceae	Curvularia	Curvularia_lunata		OTU_67	0.181819	0.484919	0.886191	Fungi	Ascomycota	Sordariomycetes	Hypocreales	Nectriaceae	Fusarium	Fusarium_oxysporum
OTU_242	0.232789	0.285101	0.784772	Fungi	Ascomycota	Sordariomycetes	Hypocreales	unidentified	unidentified	Hypocreales_sp		OTU_266	0.180677	0.487713	0.886191	Fungi	Ascomycota	Dothideomycetes	Pleosporales	Morosphaeriaceae	Rhizopycnis	Rhizopycnis_sp
OTU_192	0.229792	0.291525	0.784772	Fungi	Ascomycota	Laboulbeniomycetes	Pyxidiophorales	Pyxidiophoraceae	Pyxidiophora	Pyxidiophora_sp		OTU_604	-0.169205	0.516197	0.886191	Fungi	Basidiomycota	Agaricomycetes	Agaricales	Nidulariaceae	Cyathus	Cyathus_stercoreus
OTU_344	0.228887	0.293482	0.784772	Fungi	Ascomycota	Dothideomycetes	Pleosporales	Pleosporaceae	unidentified	Pleosporaceae_sp		OTU_465	0.164216	0.52763	0.886191	Fungi	Ascomycota	Pezizomycetes	Pezizales	Ascobolaceae	Ascobolus	Ascobolus_sp
OTU_32	-0.225861	0.300084	0.784772	Fungi	Ascomycota	Sordariomycetes	Sordariales	Podosporaceae	Cladorrhinum	Cladorrhinum_sp		OTU_94	0.157834	0.545173	0.886191	Fungi	Ascomycota	Leotiomycetes	Thelebolales	Pseudeurotiaceae	unidentified	Pseudeurotiaceae_sp
OTU_679	0.225146	0.301657	0.784772	Fungi	Ascomycota	Dothideomycetes	Pleosporales	Didymosphaeriaceae	Pseudopithomyces	Pseudopithomyces_karoo		OTU_187	0.156863	0.546591	0.886191	Fungi	unidentified	unidentified	unidentified	unidentified	unidentified	Fungi_sp
OTU_282	0.223986	0.304222	0.784772	Fungi	unidentified	unidentified	unidentified	unidentified	unidentified	Fungi_sp		OTU_487	0.156623	0.548302	0.886191	Fungi	Ascomycota	Sordariomycetes	Xylariales	Microdochiaceae	Idriella	Idriella_sp
OTU_224	-0.222516	0.307489	0.784772	Fungi	Ascomycota	Pezizomycetes	Pezizales	Pezizaceae	Chromelosporium	Chromelosporium_macrospermum		OTU_16	0.15238	0.55932	0.886191	Fungi	Ascomycota	Sordariomycetes	Sordariales	Lasiosphaeriaceae	Immersiella	Immersiella_sp

## Sheet: Table S9
Table S9 Principal co-ordinate analysis (PCA) was performed on the phylogenetic distance matrix and correlated to the bacterial and fungal communities using PERMANOVAs.
T. parviglumis							T. mexicana
	Mantel statistic		Procrustes permutation					Mantel statistic		Procrustes permutation
Comparison	Correlation	P-value	Correlation	P-value			Comparison	Correlation	P-value	Correlation	P-value
Phylogenetic and bacterial dataset	0.8775	0.969	0.8775	0.96			Phylogenetic and bacterial dataset	-0.1616	0.741	-0.1616	0.734
Phylogenetic and fungal dataset	0.1844	0.081	0.1548	0.9194			Phylogenetic and fungal dataset	-0.1875	0.87	0.9047	0.935
Bacterial community correlated against the phylogenetic PCs
T. parviglumis							T. mexicana
Parameter	Df	SumOfSqs	R2	F-value	P-value		Parameter	Df	SumOfSqs	R2	F-value	P-value
Phylo PC1	1	0.2071	0.05667	0.7209	0.931		Phylo PC1	1	0.2071	0.05667	0.7209	0.943
Phylo PC2	1	0.3473	0.09503	1.26	0.171		Phylo PC2	1	0.3473	0.09503	1.26	0.164
Phylo PC3	1	0.2673	0.07312	0.9467	0.52		Phylo PC3	1	0.2673	0.07312	0.9467	0.513
Phylo PC4	1	0.2689	0.07358	0.9531	0.455		Phylo PC4	1	0.2689	0.07358	0.9531	0.478
Fungal community correlated against the phylogenetic PCs
T. parviglumis							T. mexicana
Parameter	Df	SumOfSqs	R2	F-value	P-value		Parameter	Df	SumOfSqs	R2	F-value	P-value
Phylo PC1	1	0.19628	0.06555	1.1223	0.24		Phylo PC1	1	0.12154	0.06345	0.813	0.895
Phylo PC2	1	0.14999	0.05009	0.8437	0.809		Phylo PC2	1	0.17697	0.09239	1.2215	0.127
Phylo PC3	1	0.19887	0.06641	1.1382	0.22		Phylo PC3	1	0.12576	0.06565	0.8432	0.803
Phylo PC4	1	0.20791	0.06943	1.1938	0.134		Phylo PC4	1	0.13462	0.07028	0.9071	0.669

## Sheet: Table S10
Figure S10 Differences in the bacterial and family abundances that differed with elevation/temperature were analysed. Teosintes were grouped into low, medium and high elevation populations and compared to the two modern maize lines.
Bacterial comparisons between teosintes, CML312 and B73				Fungal comparisons between teosintes, CML312 and B73
Family	H-value	P-value		Family	H-value	P-value
Caulobacteraceae	8.1496	0.08625		Diatrypaceae	4.4514	0.3484
Comamonadaceae	5.526	0.2374		Glomeraceae	5.0586	0.2813
Enterobacteriaceae	6.4851	0.1657		Lentitheciaceae	6.6032	0.1584
Rubritaleaceae	28.889	8.23e-06		Mortierellaceae	2.919	0.571
Xanthomonadaceae	9.0154	0.06072		Pleosporaceae	10.323	0.03532
